# Supplementary material for: Protein Elicitor EsxA Induces Resistance to Seedling Blight and PR Genes Differential Transcription in Rice
Source: Rice (N Y). 2021 Nov 4;14:91. doi: 10.1186/s12284-021-00532-6 (PMC8568749; doi:10.1186/s12284-021-00532-6)
Supplement: Supplementary file 1 — Additional file 1. E48 vs Con0 and E48 vs Con48, which contains 1,376 differential transcribed genes between E48 and Con0, as well as 771 differential transcribed genes between E48 and Con48 with gene ID description, log2 Fold change and protein name. [file 12284_2021_532_MOESM1_ESM.xlsx]

## Sheet: E48 vs Con0 
Gene id	log2FoldChange	Protein Name
Os10g0563800	2.48543	-
Os04g0572400	5.17472	DEHYDRATION-RESPONSIVE ELEMENT-BINDING PROTEIN 1E
Os10g0208500	-1.2074	-
Os03g0586500	-1.48369	-
Os01g0730500	-1.78191	DnaJ domain protein C13, rice DJC76 homolog
Os01g0382000	4.24224	PATHOGENESIS-RELATED GENE 1B
Os11g0700900	1.469	C10923
Os04g0556500	3.5209	CIS-ZEATIN O-GLUCOSYLTRANSFERASE 1
Os03g0804500	1.81245	germin-like protein 7, german-like protein 3-7
Os01g0295700	1.36276	protein phosphatase 2C02, protein phosphatase 2C 02, protein phosphatase 2C2, protein phosphatase 2C 2, protein phosphatase 2
Os12g0467700	1.61898	-
Os10g0555100	2.86141	glycogenin glucosyltransferase
Os03g0843800	-1.08065	HARMLESS TO OZONE LAYER 1
Os11g0692400	-1.50288	-
Os12g0424700	4.08427	CDKF-2
Os06g0718400	3.06314	UCLACYANIN-LIKE PROTEIN 18
Os05g0468900	2.136	-
Os06g0129100	1.5348	-
Os01g0695800	2.08171	MULTIDRUG RESISTANCE 7
Os02g0681632	2.34357	RECEPTOR-LIKE CYTOPLASMIC KINASE 83
Os04g0529400	1.16583	OsWD40-104
Os01g0732801	2.41301	-
Os04g0604300	2.49038	XYLOGLUCAN ENDOTRANSGLUCOSYDASE/HYDROLASE 9
Os08g0474000	5.7869	ETHYLENE RESPONSE FACTOR 104
Os11g0183900	1.31829	aspartic protease 2
Os02g0758200	3.41097	-
Os01g0123900	-1.93204	BOWMAN-BIRK INHIBITOR 2-2
Os08g0508800	3.51714	lipoxygenase Lox2:Os:1, lipoxygenase 9, lipoxygenase 8, herbivore-induced type 2 13-lipoxygenase, RLL2 lipoxygenase
Os02g0571100	3.18483	ENT-COPALYL DIPHOSPHATE SYNTHASE 2
Os01g0121500	2.51461	-
Os06g0542300	1.46329	-
Os06g0172200	1.67108	CALMODULIN-LIKE PROTEIN 30
Os01g0727700	1.55768	-
Os03g0603600	1.11615	-
Os03g0815100	2.31978	SNAC1: stress-responsive NAC1, stress-responsive NAC 1, stress-induced transcription factor NAC1, NAC domain protein 9, NAC domain-containing protein 2, NAC domain-containing protein 33, NAC domain-containing protein 43, NAC domain-containing protein 44
Os04g0679900	1.08864	-
Os12g0159000	2.14874	-
Os02g0579800	1.81542	FW2.2-like 2
Os09g0522100	5.50155	ETHYLENE RESPONSE FACTOR 133
Os01g0132000	-1.97866	incompatible strain of P. avenae-induced gene 2
Os01g0817100	1.10575	-
Os01g0905200	2.14894	EXOCYST SUBUNIT EXO70 FAMILY PROTEIN FX15
Os07g0538200	3.01259	-
Os02g0540700	3.86568	plant U-box-containing protein 45, U-box protein 45
Os09g0572700	1.3123	UCLACYANIN-LIKE PROTEIN 33
Os09g0386200	1.11101	plant U-box-containing protein 18, U-box protein 18
Os10g0469700	2.14952	-
Os01g0940700	3.70613	beta-1, 3-glucanase, pathogenesis-related protein 2
Os10g0416500	4.11549	pathogenesis-related protein 8, Chitinase 1
Os03g0786250	-1.02136	-
Os01g0934100	2.6852	-
Os04g0580300	1.02	-
Os05g0414700	1.77217	-
Os12g0127200	4.07094	-
Os02g0797600	1.11985	-
Os02g0643800	1.61586	SMALL AUXIN-UP RNA 11
Os02g0736900	5.70938	-
Os03g0283200	-1.21877	LAMBDA GLUTATHIONE S-TRANSFERASE 1
Os06g0252300	1.00536	-
Os06g0530600	2.69749	VQ motif-containing protein 22
Os03g0133000	3.6857	NAC DOMAIN-CONTAINING PROTEIN 22
Os01g0326300	3.79427	-
Os03g0764100	2.65383	finger protein WZF1
Os09g0555500	1.10713	phytoene synthase 3
Os02g0120100	1.52783	-
Os03g0816800	2.60109	-
Os07g0664600	1.58354	rice microspore-preferred 8
Os05g0497200	2.85917	ETHYLENE RESPONSE FACTOR 130
Os04g0371000	3.26076	-
Os11g0227600	3.21179	-
Os03g0122300	2.43632	flavonol synthase
Os03g0648400	1.35759	DnaJ domain protein A4, YDJ1 protein
Os01g0857500	-1.09926	-
Os02g0560600	4.76801	ELICITOR 5, E3 ubiquitin-protein ligase EL5
Os12g0131400	2.93376	F-box protein 640
Os11g0208800	3.86224	-
Os01g0111700	2.85882	-
Os04g0447100	1.87953	LIPOXYGENASE 6
Os10g0101000	1.36755	-
Os04g0671200	1.27874	POLYAMINE OXIDASE 4
Os01g0644400	1.07975	-
Os08g0482700	1.61117	UCLACYANIN-LIKE PROTEIN 30
Os01g0124000	-1.70479	BOWMAN-BIRK INHIBITOR 2-1
Os03g0710000	2.3485	-
Os12g0164450	2.88083	-
Os01g0948500	1.63331	-
Os01g0639900	-1.03157	BETA-CARBONIC ANHYDRASE 1
Os01g0323775	1.68924	-
Os05g0552800	4.75887	-
Os07g0489800	-1.41769	-
Os03g0734200	1.67707	-
Os03g0729000	-1.11813	EGY3
Os05g0384300	2.58009	-
Os03g0314500	1.94496	-
Os05g0530400	2.88503	RICE SQUAMOSA PROMOTER-BINDING-LIKE 7
Os01g0673800	-1.32191	guanine nucleotide exchange factor for Rop 6
Os02g0532500	1.58815	GERMIN-LIKE PROTEIN 2-4
Os02g0736700	2.5853	-
Os01g0127700	2.87692	RECEPTOR-LIKE CYTOPLASMIC KINASE 19
Os01g0855600	2.66327	putative nematode-resistance protein
Os07g0570100	1.60487	-
Os01g0389200	5.56027	-
Os06g0678500	-2.64165	-
Os08g0495800	-2.95803	alkaline alpha-galactosidase
Os09g0407950	1.04214	-
Os07g0637000	2.21004	CALCINEURIN B-LIKE PROTEIN-INTERACTING PROTEIN KINASE 21
Os06g0591200	2.84895	-
Os11g0208850	3.52932	-
Os02g0709000	-1.79212	-
Os04g0406600	1.94091	-
Os06g0203000	2.13674	-
Os11g0703900	1.22267	heat shock protein 70, heat-shock protein 70, HEAT SHOCK PROTEIN 70KD, heat-shock protein cognate 70, Mediator 37_8
Os05g0589200	-1.07557	SIGMA FACTOR 3
Os12g0472366	5.58751	-
Os08g0425200	-1.44327	RcbX, RbcX
Os01g0315800	1.09349	dTDP-glucose 4-6-dehydratase-like protein, UDP-xylose synthase 2, UDP-glucuronic acid decarboxylase 2
Os03g0734500	4.6218	-
Os12g0211500	5.27428	-
Os05g0181300	2.85812	-
Os02g0730000	1.33352	ALDEHYDE DEHYDROGENASE 2A
Os11g0156600	4.8324	-
Os07g0635700	-1.48839	-
Os02g0773500	-1.3573	-
Os01g0183850	2.77303	-
Os05g0414200	1.92172	-
Os01g0826400	4.39462	WRKY GENE 24
Os05g0359700	-1.81212	-
Os02g0527200	2.88329	-
Os04g0688100	2.12071	class III peroxidase 59
Os01g0705750	3.51543	-
Os04g0419900	2.83502	YK18
Os01g0237100	-1.32604	-
Os06g0476200	-2.08423	-
Os07g0471300	2.84848	ARGONAUTE 18
Os10g0542900	3.49514	CHITINASE 8
Os05g0524100	1.44243	-
Os08g0203201	2.81041	-
Os04g0128700	5.87256	-
Os06g0653000	1.80097	glossy1 homolog, Glossy1-homologous gene 3
Os07g0542600	2.93329	-
Os03g0194900	2.03682	-
Os03g0684700	-1.54413	-
Os09g0399800	3.38131	CINNAMYL ALCOHOL DEHYDROGENASE 8A
Os02g0806300	2.12314	-
Os07g0523600	-1.10816	GLUCOSE 6-PHOSPHATE/PHOSPHATE TRANSLOCATOR 2
Os07g0669650	1.35224	-
Os01g0102900	-1.76886	LIGHT-REGULATED GENE 1
Os02g0327500	3.94758	-
Os04g0457800	1.11752	somatic embryogenesis receptor-like kinase 2, somatic embryogenesis receptor kinase 2, bri1-associated receptor kinase 1 (BAK1) homologue 2
Os03g0241400	2.98453	RECEPTOR-LIKE CYTOPLASMIC KINASE 105
Os07g0580500	1.4817	BRASSINAZOLE RESISTANT 1
Os01g0954000	1.72534	-
Os08g0526400	1.52036	-
Os12g0555200	4.10287	PATHOGENESIS-RELATED GENE 10B
Os03g0821950	4.46445	-
Os01g0122000	-1.93913	OsPR5, PR5
Os01g0975300	1.70573	MYB transcription factor 48
Os07g0537550	1.562	-
Os10g0509401	-1.44587	-
Os01g0837000	2.03994	NPR1-like gene 4
Os05g0560500	2.34147	-
Os09g0472900	4.18363	-
Os02g0181200	3.714	-
Os01g0793800	2.24092	-
Os08g0190100	6.12496	GERMIN-LIKE PROTEIN 8-11
Os01g0229600	-1.33602	-
Os04g0399300	1.95586	-
Os01g0179000	1.75963	ACYLTRANSFERASE 6
Os04g0369066	4.32099	RECEPTOR-LIKE CYTOPLASMIC KINASE 144
Os07g0680700	3.46388	-
Os12g0639600	1.54191	-
Os03g0320600	2.08143	VQ motif-containing protein 11
Os06g0203600	1.30105	chalcone isomerase 2
Os06g0524400	-1.61546	trichome birefringence-like 49, trichome birefringence-like 50
Os01g0699100	2.67083	-
Os07g0210000	-1.24618	EXOCYST SUBUNIT EXO70 FAMILY PROTEIN FX10
Os03g0776900	-1.02381	DnaJ domain protein C35
Os03g0746900	-1.13451	-
Os02g0739100	2.2052	-
Os06g0574200	1.77878	RECEPTOR-LIKE CYTOPLASMIC KINASE 207
Os09g0522200	3.76006	DEHYDRATION-RESPONSIVE ELEMENT-BINDING PROTEIN 1A
Os03g0856000	1.13174	-
Os04g0322100	1.99432	-
Os02g0603600	1.42885	basic helix-loop-helix protein 110
Os02g0653900	2.63495	OsDAD1;3, DAD1;3
Os02g0731800	-2.04129	-
Os09g0341500	3.51666	-
Os01g0833400	1.37668	-
Os10g0416100	1.60865	chitinase RCB4
Os06g0557100	1.945	-
Os07g0573200	2.81465	-
Os01g0795200	3.86568	Subtilisin 8, SUBTILISIN 8
Os06g0225300	1.80021	somatic embryogenesis receptor-like kinase 3, somatic embryogenesis receptor kinase 3, SERK-like gene 6, bri1-associated receptor kinase 1 (BAK1) homologue 3, BRASSINOSTEROID INSENSITIVE1-ASSOCIATED RECEPTOR KINASE1
Os03g0767000	2.39498	ALLENE OXIDE SYNTHASE 1
Os02g0755600	-1.56901	-
Os01g0888500	-1.13223	-
Os07g0467200	-1.1456	-
Os08g0411250	1.21396	-
Os03g0236200	3.80204	GLUTAMATE DECARBOXYLASE
Os11g0701500	3.866	-
Os03g0387900	1.12468	-
Os02g0740700	2.41761	-
Os09g0442900	1.00007	-
Os10g0536450	3.24406	-
Os02g0586900	2.98666	endosperm-specific gene 40
Os02g0736200	1.15077	RNA-DEPENDENT RNA POLYMERASE 1
Os04g0179200	6.83364	MOMILACTONE A SYNTHASE
Os01g0532300	-1.1102	-
Os09g0334500	2.56943	WRKY GENE 74
Os01g0618100	-1.11126	-
Os12g0181500	1.40076	amino acid permease 11A, amino acid permease 16, amino acid/auxin permease 16
Os03g0225700	1.26726	WALL-ASSOCIATED KINASE GENE 25
Os04g0517100	5.20755	Myb transcription factor 4, myb transcription factor 8, transcription factor MYB8
Os09g0414600	-1.24332	zinc finger homeodomain class homeobox transcription factor 9
Os03g0766600	1.47904	-
Os04g0253000	-1.02003	G1/S-phase gene H1
Os02g0712700	2.79062	-
Os05g0500101	-1.6874	-
Os07g0251200	3.41058	-
Os10g0522800	-1.56248	-
Os04g0293300	-1.04426	-
Os03g0393700	1.27737	SERINE CARBOXYPEPTIDASE 18
Os02g0582800	2.70751	-
Os04g0452700	1.89489	monosaccharide transporter 1
Os01g0855200	-1.4044	-
Os05g0217800	-1.18576	BURP domain-containing protein 2
Os07g0654500	3.54713	-
Os06g0133300	4.29172	-
Os11g0502700	2.54415	-
Os05g0322900	3.51545	WRKY GENE 45
Os09g0401300	1.21738	TIFY GENE 6B
Os01g0124650	1.44735	BOWMAN-BIRK INHIBITOR 2-3
Os02g0165100	2.32063	RECEPTOR-LIKE CYTOPLASMIC KINASE 63
Os10g0466800	-1.10642	-
Os01g0714600	4.94171	-
Os07g0529000	2.70841	isocitrate lyase, endosperm-specific gene 107
Os12g0471100	6.40785	-
Os03g0648450	1.49517	-
Os05g0114700	1.35724	-
Os04g0385600	3.55482	Os_F0796
Os08g0173300	4.5181	-
Os09g0478300	-2.16874	CELLULOSE SYNTHASE LIKE E6
Os08g0323400	-1.15028	IRON-SULFUR CLUSTER PROTEIN 42
Os02g0654700	2.90589	ETHYLENE RESPONSE FACTOR 91
Os02g0710500	1.58664	-
Os02g0201300	1.70162	-
Os09g0129500	1.62783	-
Os03g0322600	-1.11977	-
Os05g0278500	2.30505	ACYLTRANSFERASE 5
Os02g0327000	1.75576	GTPase-activating protein 1
Os04g0179700	6.82572	ENT-KAURENE SYNTHASE 4
Os08g0189900	5.24725	GERMIN-LIKE PROTEIN 8-10
Os08g0393900	-1.3874	-
Os02g0686100	1.39751	-
Os08g0490100	1.45029	DNA BINDING WITH ONE FINGER 24
Os07g0484800	1.59575	-
Os05g0449200	1.84792	-
Os02g0250400	1.18521	GDSL ESTERASE/LIPASE PROTEIN 33
Os10g0580900	1.75674	-
Os02g0249300	-1.43728	-
Os11g0106083	1.89914	-
Os02g0774100	-2.22898	-
Os07g0129300	5.05165	PATHOGEN RESPONSE GENE 1, PATHOGENESIS-RELATED 1a
Os07g0645200	1.54415	-
Os01g0814400	1.13791	-
Os04g0619400	2.38714	RECEPTOR-LIKE CYTOPLASMIC KINASE 160
Os03g0163100	-1.05201	-
Os02g0703600	4.4509	ABA-8'-HYDROXYLASE 1
Os01g0711800	-1.78694	nucleosome assembly protein 1-like protein 3, Nucleosome assembly protein 1;3
Os06g0721800	3.08159	UCLACYANIN-LIKE PROTEIN 19
Os02g0306401	2.08383	NICOTINAMINE AMINOTRANSFERASE 1
Os06g0673700	2.14358	-
Os08g0448000	3.86376	4-COUMARATE:COENZYME A LIGASE 5
Os04g0525100	1.0987	-
Os10g0558850	1.21342	-
Os02g0656600	1.62944	ETHYLENE RESPONSE FACTOR 32
Os02g0782500	-3.0115	18.0-KD CLASS III HEAT SHOCK PROTEIN
Os02g0111600	2.72414	WALL-ASSOCIATED KINASE GENE 11
Os07g0526400	3.19607	POLYKETIDE SYNTHASE 15
Os02g0209300	3.23982	-
Os01g0816100	2.4715	NAC DOMAIN-CONTAINING PROTEIN 4
Os12g0282000	2.29813	mitochondrial iron-regulated gene
Os08g0194350	-1.26884	-
Os05g0129300	1.64416	LOW-TEMPERATURE-INDUCED PROTEIN 19
Os04g0370900	3.44604	-
Os10g0519400	1.49857	-
Os07g0559700	1.93568	monosaccharide transporter 6
Os05g0555600	-3.64371	NADH-DEPENDENT GLUTAMATE SYNTHASE 2
Os02g0733900	2.82745	-
Os03g0822400	1.94673	-
Os03g0334200	1.71925	-
Os03g0188500	2.89821	ARABINOGALACTAN PROTEIN 3
Os01g0298400	4.91133	-
Os07g0539900	4.06165	-
Os02g0600400	1.55662	d-glucose 6-phosphate dehydrogenase 1
Os01g0760000	1.62953	-
Os08g0402500	4.16364	-
Os11g0144900	3.16683	-
Os01g0615050	3.16673	-
Os10g0569600	3.72503	-
Os09g0416600	1.37898	-
Os11g0457000	-1.39002	-
Os07g0654450	4.53185	-
Os01g0584900	2.55295	WRKY GENE 77
Os05g0375532	-1.51926	-
Os05g0161500	-1.47633	CRSH2
Os06g0128800	4.37492	-
Os01g0720400	1.66997	acid phosphatase 1
ENSRNA049472477	3.51309	MIR815
Os09g0472100	1.1926	ABC TRANSPORTER G FAMILY MEMBER 22
Os01g0949500	3.00857	CALMODULIN-LIKE PROTEIN 10
Os02g0713700	1.58239	-
Os06g0202900	2.24568	RECEPTOR-LIKE CYTOPLASMIC KINASE 203
Os07g0631700	2.22106	-
Os12g0181600	1.98508	amino acid permease 11B, amino acid permease 15, amino acid/auxin permease 15
Os09g0424401	2.10635	-
Os12g0432600	4.50205	-
Os09g0547500	2.73433	LONELY GUY LIKE PHOSPHORIBOHYDROLASE 9
Os05g0555700	1.36033	-
Os06g0111800	1.59237	CELLULOSE SYNTHASE LIKE D2, CELLULOSE SYNTHASE LIKE D2
Os01g0735500	1.81674	-
Os04g0610400	3.16821	ETHYLENE RESPONSE FACTOR 77
Os07g0538350	3.24164	-
Os01g0812200	1.86305	F-box protein 46
Os08g0408500	1.61967	ETHYLENE RESPONSE FACTOR 48
Os08g0512500	-1.12131	-
Os01g0693400	1.30034	APETALA2/ETHYLENE-RESPONSIVE ELEMENT BINDING PROTEIN 127
Os05g0590300	-1.31643	-
Os03g0302200	1.90583	RING finger protein
Os01g0878000	-1.30976	-
Os07g0232800	3.64527	ZINC TRANSPORTER 8
Os06g0569500	2.47242	ENT-KAURENE OXIDASE 4
Os10g0503250	1.28252	-
Os10g0521900	4.26268	Rhomboid 17, RHOMBOID 17
Os06g0107100	-1.66699	-
Os01g0705700	3.65524	inducer of CBF expression 1, basic helix-loop-helix protein 010, OsMYC2-like protein 1, MYC2-like protein 1
Os01g0382400	1.24215	PATHOGENESIS-RELATED GENE 1-12
Os12g0512100	1.70174	-
Os11g0260100	2.00063	-
Os12g0518200	4.70349	Functioning in Cesium Over-transport 9
Os08g0508500	-1.98905	Jumonji 717
Os12g0226400	1.64636	-
Os02g0806350	1.57711	-
Os03g0289800	1.482	-
Os02g0273100	-1.19003	-
Os04g0288100	4.66639	-
Os02g0759400	5.04814	OsRING-1
Os09g0454600	1.87142	PHOSPHATE TRANSPORTER 19
Os05g0149300	2.1744	-
Os01g0101200	-1.79082	-
Os07g0122200	2.08543	-
Os02g0584800	3.37875	-
Os09g0370500	1.70149	VQ motif-containing protein 35
Os11g0173366	2.96092	-
Os02g0569900	6.04576	P-450 76M7
Os04g0481100	-1.23089	-
Os04g0671100	1.3175	-
Os04g0618200	1.00673	UEL-2
Os03g0110900	-1.51472	-
Os03g0305600	-1.66613	-
Os01g0731100	2.27384	-
Os09g0400500	2.58016	-
Os04g0565500	2.50977	aromatic and neutral amino acid transporter 4, Functioning in Cesium Over-transport 8
Os03g0757000	1.46742	-
Os02g0570400	4.61231	ENT-KAURENE SYNTHASE 7
Os03g0300600	-1.17553	DnaJ domain protein C28
Os08g0442400	1.60089	APETALA2/ETHYLENE-RESPONSIVE ELEMENT BINDING PROTEIN 109
Os03g0327100	1.57203	CUP SHAPED COTYLEDON 1
Os07g0683200	3.17613	NAC DOMAIN-CONTAINING PROTEIN 103
Os01g0742400	3.61486	-
Os11g0264500	-1.8253	-
Os07g0162900	-1.03729	Cell death associated protein 3
Os10g0533000	-1.61894	-
Os09g0533600	1.49868	BROAD-SPECTRUM RESISTANCE 1
Os04g0486950	2.2929	MALATE SYNTHASE
Os07g0250900	1.58343	-
Os01g0892500	3.22836	-
Os01g0136200	-1.61659	16.9 KDA CLASS I HEAT SHOCK PROTEIN 2
Os05g0563900	1.18448	GLUTAREDOXIN 17
Os07g0561800	2.289	-
Os03g0801900	1.53192	-
Os03g0153500	1.78689	-
Os04g0463500	1.13938	ANTHRANILATE SYNTHASE BETA-SUBUNIT 1
Os05g0495700	1.88448	glycerol-3-phosphate dehydrogenase 1
Os11g0141400	1.76751	-
Os05g0367400	1.57327	TPK3
Os06g0493100	3.76501	brown planthopper induced008a, Brown planthopper induced 008a, Rapid alkalization factor 22
Os01g0902300	1.10939	-
Os03g0161900	-1.043	HEAT STRESS TRANSCRIPTION FACTOR A2D
Os02g0483500	1.40868	malonyltransferase 2, flavonol 3-O-glucoside malonyltransferase
Os01g0644900	5.4528	-
Os04g0474900	1.26985	BETA-GLUCOSIDASE 13
Os07g0661400	2.09033	-
Os06g0109600	-1.16766	-
Os10g0543500	2.32462	-
Os07g0142900	-1.94024	-
Os12g0569500	-1.06181	-
Os12g0628600	4.42979	PATHOGENESIS-RELATED GENE 5
Os11g0669100	3.36514	-
Os06g0220800	1.43365	adenosine 5'-phosphosulfate reductase-like protein 2
Os07g0585900	3.16538	-
Os02g0205700	6.64874	-
Os03g0237100	2.09452	DEOXYMUGINEIC ACID SYNTHASE 1
Os01g0558700	4.13286	-
Os01g0272600	1.23791	-
Os01g0874300	1.73868	R2R3-MYB
Os05g0381400	2.20708	plasma membrane protein 1, AWPM-19-like protein 1
Os07g0663700	3.88781	short-chain alcohol dehydrogenase/reductase 110C-MI3, OsSDR110C family member MI3
Os04g0405300	2.57182	short-chain alcohol dehydrogenase/reductase 110C-MS3, OsSDR110C family member MS3
Os05g0473000	3.54816	PYRABACTIN RESISTANCE 1 LIKE/REGULATORY COMPONENTS OF ABA RECEPTOR 6, pyrabactin resistance-like 6
Os02g0206700	-1.10719	-
Os11g0244600	-1.63391	-
Os04g0514600	4.99788	-
Os10g0100500	1.08442	RECEPTOR-LIKE CYTOPLASMIC KINASE 285
Os07g0566150	4.12053	-
Os09g0369400	1.9046	TREHALOSE-6-PHOSPHATE PHOSHPHATASE 7
Os03g0277300	-3.20468	HEAT SHOCK PROTEIN 70KD
Os01g0971800	-1.9864	PHYTOCLOCK 1
Os04g0615200	2.30499	-
Os11g0226933	3.10324	-
Os03g0321700	1.28953	WRKY GENE 55
Os07g0211101	1.14164	Mediator 5_2
Os01g0384800	2.37974	-
Os11g0702100	3.51706	-
Os03g0411800	1.57659	ZINC TRANSPORTER 2
Os01g0922600	1.1351	RICE SQUAMOSA PROMOTER-BINDING-LIKE 2
Os12g0543600	-1.10062	-
Os09g0485800	-1.69477	-
Os01g0175100	1.09314	-
Os01g0563000	1.09104	FK506 binding protein 73
Os02g0634700	1.30059	SERINE CARBOXYPEPTIDASE 8
Os12g0637100	1.19345	PURPLE ACID PHOSPHATASE 10C
Os04g0149400	2.95094	-
Os03g0103200	1.6072	hybrid proline- or glycine-rich protein 4
Os07g0660100	-1.27472	-
Os01g0660200	3.20649	C10728, OsChib3a
Os09g0417800	3.03586	WRKY GENE 62
Os06g0726100	3.96522	CHITINASE 3
Os07g0585500	1.2677	-
Os07g0677100	5.11568	PEROXIDASE 8.1
Os05g0181700	3.42658	-
Os01g0130000	1.13158	metal tolerance protein 9
Os07g0126301	3.48442	-
Os02g0689900	1.78181	nitrate transporter 1.5A
Os02g0129800	-2.12005	-
Os05g0136900	1.60494	ACYLTRANSFERASE 3
Os04g0556400	2.70932	-
Os04g0577700	2.11634	OVATE family protein 11, ovate family protein 16, OVATE-domain containing protein 16
Os03g0181100	3.69826	TIFY GENE 11B
Os10g0148400	-1.27606	-
Os08g0526100	2.15875	UDP-glucuronic acid 4-epimerase 2
Os02g0170500	1.01558	HAP5A SUBUNIT OF CCAAT-BOX BINDING COMPLEX
Os02g0125300	1.395	Bax inhibitor-1
Os04g0685300	2.60202	-
Os04g0509400	1.42461	-
Os10g0444700	2.95126	PHOSPHATE TRANSPORTER 8
Os12g0150200	3.32637	Cytochrome P450 family protein
Os11g0256900	2.03727	-
Os01g0121600	1.89053	ABC TRANSPORTER G FAMILY MEMBER 1
Os09g0351700	2.22378	RECEPTOR-LIKE CYTOPLASMIC KINASE 265
Os09g0457900	8.78413	ETHYLENE RESPONSE FACTOR 102
Os08g0202300	2.17896	-
Os01g0750100	1.44822	WRKY GENE 13
Os03g0772600	2.40259	-
Os04g0142400	2.09745	-
Os07g0106200	2.8181	monosaccharide transporter 3
Os02g0626532	5.49977	-
Os05g0546300	3.91211	-
Os04g0340300	3.00255	terpene synthase 19
Os04g0524600	2.16839	YELLOW STRIP-LIKE GENE 12
Os01g0819700	1.9423	-
Os09g0355400	1.97203	-
Os09g0460300	-1.85105	-
Os11g0702400	6.67159	-
Os10g0507700	2.80439	-
Os03g0723800	2.95529	-
Os03g0198600	2.18693	HOMEOBOX GENE 12
Os02g0678200	1.97104	SPX-MFS protein 2
Os01g0194300	1.72386	NPR1 HOMOLOG 1
Os01g0905300	3.28463	EXOCYST SUBUNIT EXO70 FAMILY PROTEIN FX14
Os07g0569166	2.65013	-
Os11g0629600	1.03502	-
Os05g0510400	1.07131	F-box protein 266
Os05g0546400	7.5513	-
Os10g0518300	1.26316	-
Os03g0788500	1.64059	CALCIUM-DEPENDENT PROTEIN KINASE 10
Os07g0619500	1.33776	-
Os03g0663500	2.76844	Thaumatin-like protein
Os01g0192900	2.56043	ACC SYNTHASE 5
Os02g0475400	-1.52732	BASS3
Os04g0307500	2.02597	WALL-ASSOCIATED KINASE GENE 32
Os03g0739700	2.84588	-
Os11g0704500	1.35416	METALLOTHIONEIN I-1A
Os02g0734400	2.54208	-
Os03g0288000	1.44878	METALLOTHIONEIN I-1B
Os03g0133300	2.22299	-
Os02g0827900	1.57665	Type I Signal Peptidase 1, TYPE I SIGNAL PEPTIDASE 1
Os06g0717100	1.06531	-
Os09g0548400	-1.18936	-
Os01g0833000	-1.22325	-
Os05g0497300	2.16782	ETHYLENE RESPONSE FACTOR 74
Os07g0541700	1.81943	RECEPTOR-LIKE CYTOPLASMIC KINASE 237
Os10g0561300	1.53956	-
Os01g0884400	1.62336	plant U-box-containing protein 16, U-box protein 16
Os09g0319800	4.83497	ENT-COPALYL DIPHOSPHATE 3
Os03g0180900	1.49798	TIFY GENE 11C
Os04g0381700	2.23377	basic helix-loop-helix protein 156
Os02g0559800	4.84465	ELICITOR 5
Os04g0682100	1.38589	-
Os11g0661800	1.96352	-
Os11g0625900	3.14867	-
Os08g0482600	3.61999	UCLACYANIN-LIKE PROTEIN 29
Os05g0437401	3.085	-
Os06g0591400	2.06674	-
Os03g0688300	1.49455	CALCIUM-DEPENDENT PROTEIN KINASE 9
Os05g0112101	2.24343	-
Os02g0748300	2.33904	F-box protein 109
Os02g0611800	1.21398	HYDROXYCINNAMOYLTRANSFERASE 2
Os01g0850700	-1.10942	LACCASE 8
Os05g0571200	3.93418	WRKY GENE 19
Os01g0615100	1.40977	-
Os01g0930200	1.23849	-
Os03g0329700	1.44585	-
Os04g0387000	-1.06767	-
Os03g0734300	3.71465	-
Os02g0314300	-3.1877	Ca(2+)/H(+) EXCHANGER 1C
Os06g0676600	1.44255	RECEPTOR-LIKE CYTOPLASMIC KINASE 213
Os08g0260600	1.78088	TETRASPANIN 11
Os08g0205100	1.49637	-
Os10g0544200	1.24517	basic helix-loop-helix protein 004
Os01g0602500	1.67761	P-450 72A33
Os10g0390600	-1.02341	ALANINE AMINOTRANSFERASE 4
Os02g0807000	3.37074	PHOSPHOENOL PYRUVATE CARBOXYLASE KINASE1
Os04g0497000	2.30096	NADPH oxidoreductase 1
Os06g0147100	-1.09822	-
Os01g0313300	2.27945	ETHYLENE RESPONSE FACTOR 68
Os09g0356800	2.77821	-
Os12g0510750	2.80314	-
Os03g0388500	1.63079	-
Os04g0569300	1.49264	Rhomboid 11, RHOMBOID 11
Os03g0730200	2.55222	-
Os08g0203400	4.29213	-
Os02g0803300	1.48683	-
Os04g0606200	1.53843	-
Os08g0205800	1.95836	-
Os01g0731150	2.12652	-
Os10g0467000	-1.23709	-
Os11g0121300	1.25526	-
Os02g0585100	2.235	-
Os04g0659300	5.50269	ROOT MEANDER CURLING
Os05g0519000	1.63302	VQ motif-containing protein 21
Os01g0864200	4.73565	-
Os10g0570200	3.75008	-
Os10g0555700	2.00992	BETA-EXPANSIN 2
Os02g0170000	-1.36459	-
Os02g0815200	-1.0089	-
Os11g0227200	2.47598	NBS-LRR disease resistance protein
Os09g0467200	1.76563	TAU GLUTATHIONE S-TRANSFERASE 17
Os02g0548700	3.58687	plant U-box-containing protein 43, U-box protein 43
Os10g0391400	4.67658	TIFY GENE 11E
Os01g0787000	2.53683	class III peroxidase 19
Os05g0537100	3.28344	WRKY GENE 7
Os06g0548200	2.09812	-
Os06g0229000	-3.92377	FTSH6
Os02g0665250	-1.04816	-
Os03g0194600	1.92708	-
Os02g0689500	1.21244	-
Os01g0727500	2.64023	-
Os04g0616700	2.09712	-
Os01g0959200	2.71711	ABSCISIC ACID-STRESS-RIPENING-INDUCIBLE 4 PROTEIN
Os01g0959100	2.02635	ABSCISIC ACID-STRESS-RIPENING-INDUCIBLE 3 PROTEIN
Os01g0675800	2.56759	NAC DOMAIN-CONTAINING PROTEIN 14
Os03g0150600	2.52464	PHOSPHATE TRANSPORTER 1
Os03g0305800	1.42589	glycosyltransferase 4
Os02g0624300	6.95049	Myb transcription factor 4 paralog, OsMyb4 paralog
Os10g0503800	-1.0713	REMORIN 1.2
Os04g0579200	-1.09588	-
Os07g0538000	4.94878	-
Os04g0675400	-2.51721	DnaJ domain protein C45, rice DJC77 homolog
Os12g0630100	2.02689	Tolerance Of Nitrogen Deficiency 1, Thaumatin
Os01g0725000	1.77465	-
Os04g0379600	1.43248	-
Os07g0680400	5.01823	WRKY GENE 47
Os07g0568600	1.67868	CALCIUM-DEPENDENT PROTEIN KINASE 20
Os09g0272900	1.68674	-
Os04g0464966	2.11643	F-box protein 217, MEIOTIC F-BOX
Os06g0207700	1.53387	CYCLIC NUCLEOTIDE GATED CHANNEL 11
Os02g0807800	4.43459	WALL-ASSOCIATED KINASE GENE 20
Os03g0196250	-1.26275	-
Os12g0556500	2.73305	-
Os04g0127200	3.20324	Subtilisin 37, SUBTILISIN 37
Os02g0712400	1.59557	-
Os02g0503100	-1.24559	-
Os10g0503300	1.27518	-
Os03g0270000	1.42968	-
Os11g0705200	2.03607	-
Os04g0227500	1.01807	-
Os04g0688500	4.20498	class III peroxidase 62
Os06g0603300	3.17506	VQ motif-containing protein 23
Os04g0482900	-1.30682	-
Os04g0571600	4.81268	-
Os07g0691200	-1.29692	-
Os04g0223500	-1.31596	-
Os06g0597000	1.61921	IAA23
Os01g0778800	1.0937	-
Os07g0523965	-1.12688	-
Os01g0687400	2.97479	-
Os08g0404500	6.55267	-
Os04g0418500	1.43962	plant U-box-containing protein 46, U-box protein 46
Os03g0819700	1.82946	-
Os04g0563000	1.12944	-
Os04g0515900	2.83414	NAC domain-containing protein 008, NAC domain-containing protein 8
Os03g0569800	-1.55018	-
Os03g0413100	1.1578	ACT DOMAIN REPEAT PROTEIN 7
Os03g0270600	2.62134	-
Os05g0128200	2.02457	ZINC FINGER CCCH DOMAIN-CONTAINING PROTEIN 33
Os02g0756200	4.22052	-
Os01g0824800	3.1789	-
Os04g0434800	1.23967	ASCORBATE PEROXIDASE 7
Os06g0729900	1.5102	-
Os04g0121800	3.09367	-
Os02g0703700	4.8954	-
Os02g0314600	3.14397	-
Os01g0863300	2.36391	-
Os07g0633000	1.8119	-
Os07g0176400	1.46115	-
Os01g0696800	1.61362	-
Os02g0712600	3.99525	-
Os03g0582000	-1.08503	-
Os10g0450900	2.27143	glycine-rich protein, Glycine-rich protein 2, glycine-rich cell wall protein
Os07g0529600	-2.04136	PATHOGEN-INDUCED DEFENSE-RESPONSIVE PROTEIN 8
Os11g0227800	2.29046	-
Os05g0149400	1.96874	AMINOCYCLOPROPANE-1-CARBOXYLIC ACID OXIDASE 5
Os03g0635000	-1.25006	-
Os11g0229400	1.99599	-
Os02g0134200	4.20266	STRESS_TOLERANCE AND GRAIN_LENGTH
Os01g0113300	2.09612	RECEPTOR-LIKE CYTOPLASMIC KINASE 3
Os01g0673500	-1.14961	-
Os10g0395000	1.88753	RECEPTOR-LIKE CYTOPLASMIC KINASE 298
Os08g0232700	2.40121	EXOCYST SUBUNIT EXO70 FAMILY PROTEIN FX4
Os01g0389700	4.16572	-
Os06g0133400	3.55428	-
Os02g0125350	3.36624	-
Os03g0171600	1.50369	F-Box Protein 12, F-box protein 130, F-box protein containing kelch motif 12
Os03g0748300	-1.40659	-
Os01g0348900	1.7582	SALT PROTEIN
Os10g0418100	4.01488	CA2+-ATPASE 8
Os11g0454300	-1.48144	RESPONSIVE TO ABA GENE 16A
Os05g0474800	5.09578	WRKY GENE 70
Os03g0660400	5.3208	SMALL AUXIN-UP RNA 16
Os01g0216000	2.20054	GDSL ESTERASE/LIPASE PROTEIN 7
Os09g0243200	-1.45013	-
Os12g0468000	1.5917	-
Os02g0677300	5.79309	DEHYDRATION-RESPONSIVE ELEMENT-BINDING PROTEIN 1G
Os04g0469300	3.18717	-
Os07g0677200	3.40643	PEROXIDASE 22.3
Os06g0131300	1.78065	ARGININE DECARBODYLASE
Os01g0916100	2.96666	-
Os10g0112700	1.92872	WALL-ASSOCIATED KINASE GENE 98
Os03g0659400	1.27909	-
Os01g0713200	3.58307	beta-1, 3-glucanase 10
Os05g0486100	1.30004	leucine-rich repeat receptor-like kinase 1
Os07g0523400	-1.19523	GLUCOSE 6-PHOSPHATE/PHOSPHATE TRANSLOCATOR 2-3
Os01g0956075	1.40131	-
Os07g0273000	-1.25224	-
Os03g0148400	2.01014	-
Os09g0502500	3.44119	-
Os03g0187550	3.02947	-
Os10g0565500	1.6194	-
Os02g0787300	1.19866	SMALL GRAIN 1
Os01g0950300	1.14835	TAU GLUTATHIONE S-TRANSFERASE 42
Os02g0626400	1.15964	PHENYLALANINE AMMONIA-LYASE
Os04g0487200	1.04683	-
Os03g0727600	2.99657	ACC SYNTHASE 1
Os08g0104400	-1.557	-
Os07g0559100	-1.24602	-
Os07g0628900	-3.73899	-
Os01g0972000	2.53667	RING finger protein OsRFPH2-3, RING-H2 protein 3
Os01g0575200	4.11483	basic helix-loop-helix protein 024
Os05g0429500	-1.64234	-
Os03g0241300	2.82755	polyembryo, Polyembryony, polyembryonic mutant
Os12g0555500	2.49611	PATHOGENESIS-RELATED GENE 10A
Os01g0963000	3.95666	class III peroxidase 22
Os03g0153900	2.76154	-
Os01g0124700	1.36401	-
Os02g0539500	1.03802	VQ motif-containing protein 8
Os07g0603800	1.20076	PROTEIN TRANSPORTER 4
Os06g0683400	3.80578	OsCCD1
Os01g0690800	2.15493	-
Os08g0331800	4.64611	-
Os05g0516700	3.74125	-
Os03g0335200	6.0836	WRKY GENE 79
Os02g0639300	2.06367	cystathionine b-synthase domain containing protein OsCBSX11, CBS domain containing protein OsCBSX11
Os03g0795300	1.29167	-
Os01g0700100	1.86816	SWEET2B
Os07g0680000	1.62846	VSR3, OsVSR3
Os10g0109600	2.55084	PEROXIDASE A
Os10g0132300	1.37738	-
Os06g0707800	1.35969	-
Os01g0845100	4.70471	-
Os07g0516300	1.30887	-
Os07g0190000	2.60327	1-DEOXY-D-XYLULOSE 5-PHOSPHATE SYNTHASE 3
Os01g0795000	2.22625	subtilase, subtilisin-like serine protease 1, Subtilisin 5, SUBTILISIN 5, Subtilisin 6, SUBTILISIN 6
Os09g0472700	4.6995	-
Os06g0716100	-1.55197	-
Os01g0949300	2.26736	-
Os01g0155500	2.74632	Catharanthus roseus receptor-like kinase1-like kinase 4
Os12g0629700	2.87565	-
Os01g0667600	2.0814	small GTP-binding protein OsRab11C1
Os03g0285800	3.46177	MULTIPLE STRESS RESPONSIVE MAP KINASE 2
Os06g0521500	4.4867	class III peroxidase 83
Os04g0669475	1.19797	-
Os11g0665600	3.54258	-
Os03g0249100	1.3043	-
Os11g0175400	1.2446	NEUTRAL/ALKALINE INVERTASE 6
Os03g0123800	1.31858	-
Os01g0326100	4.07678	peroxidase component RP-2 or RP-4, class III peroxidase 13
Os08g0485900	-1.10467	-
Os07g0121500	2.03217	-
Os09g0491740	1.32049	PIN likes 1
Os11g0168600	1.84388	RECEPTOR-LIKE CYTOPLASMIC KINASE 311
Os04g0178300	5.71245	ENT-COPALYL DIPHOSPHATE SYNTHASE 4
Os05g0380900	2.90106	CALMODULIN-LIKE PROTEIN 15
Os08g0355400	2.22338	-
Os03g0759000	1.55622	-
Os02g0193300	2.9236	-
Os03g0180800	4.57437	TIFY GENE 11A
Os02g0584700	3.14976	-
Os03g0136500	2.31643	-
Os10g0574750	1.5144	-
Os12g0181701	2.11367	-
Os06g0159600	1.25415	plant U-box-containing protein 64, U-box protein 64
Os02g0173200	1.15475	VQ motif-containing protein 5
Os04g0669200	2.54994	ETHYLENE RESPONSE FACTOR 76
Os03g0192750	1.46233	-
Os01g0841700	5.49538	PHLOEM PROTEIN 17
Os03g0315400	3.72967	OsMYB2, MYB2
Os05g0375600	-1.59891	-
Os03g0820300	1.7487	zinc finger protein ZFP182, zinc finger protein 182
Os05g0380200	1.83611	-
Os02g0823100	1.17063	PLASMA MEMBRANE INTRINSIC PROTEIN 1;3
Os03g0405500	2.1176	-
Os04g0136700	-1.71083	cystathionine b-synthase domain containing protein OsCBSX5, CBS domain containing protein OsCBSX5
Os03g0604566	-1.41819	-
Os02g0661100	2.08421	TREHALOSE-6-PHOSPHATE PHOSHPHATASE 1
Os07g0582450	3.02469	-
Os01g0728300	2.2153	-
Os01g0186900	4.3346	-
Os04g0635000	2.13513	-
Os02g0741700	1.00691	-
Os07g0669675	1.51591	-
Os09g0379900	1.43955	-
Os10g0380100	2.14492	TRYPTAMINE HYDROXYCINNAMOYL TRANSFERASE 2
Os01g0137950	2.6724	RECEPTOR-LIKE CYTOPLASMIC KINASE 23
Os07g0476900	-1.19319	Thioredoxin CDSP32, Trx CDSP32
Os08g0510700	1.09916	-
ENSRNA049468923	-1.26768	MIR169_2
Os03g0694000	-1.5789	OXALATE OXIDASE 4
Os02g0324700	1.02377	-
Os10g0578600	2.40205	-
Os10g0497700	1.82801	BC1L9
Os03g0346200	1.3415	-
Os02g0249200	-1.30769	-
Os05g0100600	1.94667	-
Os03g0187800	8.16072	PURINE PERMEASE 1
Os09g0341600	4.37809	F-box protein 478
Os04g0531400	2.50148	Salt Intolerance 2
Os06g0586000	3.4653	-
Os08g0174500	-1.02783	Heading date (QTL)-5(t)
Os01g0194000	1.99259	-
Os02g0533200	-1.30776	-
Os03g0148700	1.25634	RECEPTOR-LIKE CYTOPLASMIC KINASE 100
Os01g0303000	-1.60032	-
Os03g0664800	2.66186	-
Os02g0570700	3.84029	P-450 71Z7
Os01g0120700	1.03346	-
Os02g0667300	3.22366	-
Os01g0564300	3.10456	FK506 binding protein 46
Os11g0649700	2.74839	-
Os06g0163000	1.22091	RECEPTOR-LIKE CYTOPLASMIC KINASE 197
Os11g0303200	1.33015	-
Os07g0569100	2.12337	REMORIN 4.1
Os01g0597600	5.50644	amino acid transporter-like 15
Os07g0684000	1.41781	R40G3
Os05g0126800	2.36997	-
Os12g0555000	5.2447	root-specific Oryza sativa PR10, root specific rice PR10, root-specific OsPR10a
Os04g0461600	2.78796	-
Os04g0369000	4.59974	RECEPTOR-LIKE CYTOPLASMIC KINASE 144
Os04g0500700	1.34569	HYDROXYCINNAMOYLTRANSFERASE 1
Os06g0547400	1.16093	class III peroxidase 86, peroxidase FLXPER4, PER4
Os04g0543500	2.04975	-
Os02g0720450	2.33186	-
Os12g0112800	1.06207	-
Os07g0225300	2.4995	NAC DOMAIN-CONTAINING PROTEIN 3
Os01g0246700	3.16064	WRKY GENE1
Os02g0739400	2.49453	-
Os06g0506600	1.51009	UBIQUITIN-CONJUGATING ENZYME 17
Os06g0637500	2.40491	R2R3-MYB
Os10g0552600	2.4286	hybrid proline- or glycine-rich protein 18
Os01g0699500	3.87009	MAPK KINASE KINASE6
Os01g0733200	-1.00643	HEAT STRESS TRANSCRIPTION FACTOR C1b
Os03g0766800	2.13343	-
Os06g0294600	1.3906	-
Os09g0468300	1.73528	-
Os03g0203800	1.15954	D-TYPE CYCLIN 5;3
Os03g0820400	4.50521	ZINC FINGER PROTEIN 15
Os08g0384500	2.35527	PLEIOTROPIC DRUG RESISTANCE 17
Os04g0674700	2.0962	-
Os08g0518900	3.08255	C10122
Os03g0237201	1.96264	-
Os02g0462800	4.13412	WRKY GENE 42
Os09g0554300	1.55682	PIN likes 7a
Os06g0127100	4.2671	DEHYDRATION-RESPONSIVE ELEMENT-BINDING PROTEIN 1C
Os08g0364900	1.18999	-
Os12g0222300	3.2949	-
Os01g0834900	2.17761	-
Os02g0173800	1.09845	-
Os02g0228300	1.60947	-
Os01g0892800	1.56827	OsSTA40
Os12g0114000	3.79337	-
Os09g0541000	-2.1713	PLASMA MEMBRANE INTRINSIC PROTEIN 2;7
Os04g0540900	2.02078	RECEPTOR-LIKE CYTOPLASMIC KINASE 154
Os07g0587500	1.86395	-
Os02g0669366	3.72878	-
Os01g0946700	2.74662	endo-1, 3-beta-glucanase 1
Os05g0199100	1.75164	-
Os06g0255900	3.17598	EXOCYST SUBUNIT EXO70 FAMILY PROTEIN F5
Os09g0453400	1.50497	Type I Signal Peptidase 6, TYPE I SIGNAL PEPTIDASE 6
Os03g0802500	1.70891	-
Os11g0451700	-1.60945	DEHYDRIN 6
Os03g0255900	3.03164	-
Os02g0682300	3.62554	-
Os04g0550200	1.32091	ETHYLENE RESPONSE FACTOR 34
Os06g0717900	1.38484	-
Os05g0531000	1.35008	-
Os03g0103300	1.91534	low-temperature germianability (QTL)-3-1(t)
Os08g0485800	2.21868	-
Os04g0414500	2.53353	F-box protein 208
Os01g0628700	1.51607	-
Os07g0685700	1.30703	ETHYLENE INSENSITIVE-LIKE GENE 2
Os10g0419400	2.85284	SUBMERGENCE-INDUCED PROTEIN 2
Os06g0726200	2.10877	CHITINASE 1
Os01g0830700	1.53075	trichome birefringence-like 12
Os06g0470000	1.93451	-
ENSRNA049476078	-1.79446	MIR169_2
Os08g0375400	-1.12938	-
Os03g0299600	2.1267	-
Os06g0229066	-4.63133	-
Os03g0341000	1.9791	ETHYLENE RESPONSE FACTOR 66
Os12g0149900	1.0048	-
Os07g0634900	1.38729	myb transcription factor 86, transcription factor MYB86
Os06g0356800	1.43612	-
Os01g0138800	2.23132	-
Os06g0215100	2.79998	-
Os08g0540900	3.95873	-
Os09g0506000	1.36272	PURPLE ACID PHOSPHATASE 27A
Os05g0417600	1.0449	-
Os08g0201700	2.65646	-
Os03g0377700	-1.16471	CELLULOSE SYNTHASE LIKE A5
Os04g0526800	1.36527	-
Os03g0661600	3.09218	OsPR5, PR5
Os01g0384300	1.57816	-
Os04g0684900	4.69971	CCR4-associated factor 1B, carbon cataboliterepressor 4-associated factor 1B, CCR4-associated factor 1-5
Os01g0123700	-1.74226	-
Os08g0240000	-1.15253	-
Os12g0116900	1.10087	-
Os10g0505900	-1.29764	-
Os12g0583700	1.35783	ZINC FINGER PROTEIN 252
Os03g0183500	3.84495	-
Os07g0677350	-1.41764	-
Os07g0605400	1.43574	-
Os02g0561400	4.7906	ELICITOR 5, E3 ubiquitin-protein ligase EL5
Os10g0440500	1.99325	-
Os03g0806600	1.92751	-
Os06g0222400	1.49188	ETHYLENE RESPONSE FACTOR 120
Os10g0470700	2.01192	PROTEIN TRANSPORTER 3
Os04g0469000	3.16252	-
Os08g0156600	1.46301	-
Os01g0609900	2.62697	PLEIOTROPIC DRUG RESISTANCE 8
Os06g0192800	3.46898	-
Os02g0518000	2.3849	-
Os01g0323600	1.02526	S-Adenosyl-l-methionine synthetase 2, S-adenosylmethionine synthetase 2
Os03g0191900	1.7061	ETHYLENE RESPONSE FACTOR 47
Os03g0192700	1.34812	INOSITOL 1-PHOSPHATE SYNTHASE-1
Os04g0541100	1.42805	a DNA binding protein. a transcriptional activator.
Os02g0129300	-1.70398	-
Os05g0568100	-1.02933	IRON-SULFUR CLUSTER PROTEIN 5
Os09g0522000	5.27793	DEHYDRATION-RESPONSIVE ELEMENT-BINDING PROTEIN 1B
Os01g0846700	1.41978	-
Os07g0538400	2.87801	RECEPTOR-LIKE CYTOPLASMIC KINASE 235
Os07g0676900	-1.8413	class III peroxidase 109, peroxidase 2
Os03g0676400	4.19738	VQ motif-containing protein 13
Os01g0955100	4.36736	CALMODULIN-LIKE PROTEIN 31
Os06g0247000	1.86191	-
Os11g0541600	2.22854	-
Os03g0371350	-3.83136	P-450 72A1
Os11g0664400	3.4295	-
Os12g0631600	2.41002	-
Os03g0640000	4.68396	Patatin-related phospholipase A III beta
Os12g0437800	3.92244	Sci1, PR6
Os01g0134700	5.1642	-
Os01g0254850	4.28666	-
Os03g0836300	2.11362	-
Os10g0508900	-1.64131	-
EPlORYSAT000373814	-1.09084	tRNA-Ser (GCU)
Os12g0576700	2.50113	PURPLE ACID PHOSPHATASE 1C
Os02g0738300	3.14909	-
Os01g0510200	2.83853	-
Os09g0417600	3.22374	WRKY GENE 76
Os07g0695400	1.27781	-
Os08g0139000	1.09616	-
Os12g0211900	6.42038	-
Os04g0680400	1.28184	ALLANTOINASE
Os03g0191850	1.70611	-
Os04g0543900	1.12627	GLUTAMATE DEHYDROGENASE 2
Os06g0297400	1.57872	-
Os03g0691800	1.52257	-
Os08g0469750	-1.33579	-
Os01g0213400	2.39581	RING finger protein OsRFPH2-8, RING-H2 protein 8
Os10g0522700	-1.46685	-
Os01g0747800	1.71998	VQ motif-containing protein 3
Os08g0445700	1.52501	TREHALOSE-6-PHOSPHATE SYNTHASE 8
Os12g0635400	1.90294	-
Os02g0288000	1.58198	F-box protein 81
Os08g0124500	1.77361	-
Os03g0412400	2.90649	-
Os03g0231600	1.91572	-
Os05g0162000	1.97619	class III peroxidase 72
Os03g0168100	-2.10539	LATE EMBRYOGENESIS ABUNDANT PROTEIN 16
Os03g0247900	1.79162	ACT DOMAIN REPEAT PROTEIN 9
Os12g0592900	1.6433	-
Os06g0288100	2.52981	protein kinase
Os06g0676700	1.56417	-
Os11g0644500	-1.57752	-
Os08g0137800	7.12843	UCLACYANIN-LIKE PROTEIN 24
Os04g0301500	5.75388	basic helix-loop-helix protein 006
Os06g0593800	-1.05581	-
Os03g0737300	2.01554	-
Os04g0468600	3.87722	-
Os07g0582400	2.65104	-
Os06g0136600	-1.28468	Glyceraldehyde 3-phosphate dehydrogenase, enolase 5
Os02g0513000	1.19632	RECEPTOR-LIKE CYTOPLASMIC KINASE 72
Os01g0862800	3.18062	NAC DOMAIN-CONTAINING PROTEIN 59
Os10g0146901	1.51666	-
Os04g0611400	3.17835	-
Os04g0667600	2.45984	-
Os04g0634700	1.51234	benzothiadiazole-inducible Diacylglycerol Kinase 1, BTH-inducible Diacylglycerol Kinase 1
Os12g0431100	4.73175	-
Os01g0332800	-1.02173	SERINE CARBOXYPEPTIDASE 3
Os08g0504700	1.34914	STRESS ASSOCIATED PROTEIN GENE 11
Os03g0743500	2.07552	CALMODULIN-LIKE PROTEIN 4
Os06g0253100	-2.41873	HSP16.0
Os01g0130200	1.6881	NRR
Os03g0679800	-3.38331	-
Os02g0110101	-1.51136	-
Os07g0635500	2.4951	-
Os05g0471000	1.51777	-
Os02g0656500	1.04458	DnaJ domain protein A1
Os07g0628700	-3.05139	-
Os08g0157900	1.2939	NAC DOMAIN-CONTAINING PROTEIN 37
Os05g0442700	3.0854	NAC DOMAIN-CONTAINING PROTEIN 12
Os04g0688300	2.58509	class III peroxidase 61, Peroxidase 2
Os10g0379854	1.33648	-
Os01g0940800	2.2036	beta-1, 3-glucanase 6
Os03g0663600	2.88098	-
Os06g0474800	-2.75203	-
Os06g0670300	1.21508	-
Os01g0667550	2.79615	-
Os11g0474800	5.30712	ENT-KAURENE SYNTHASE 8
Os07g0545800	2.55927	CHITIN INDUSIBLE GIBBERELLIN RESPONSIVE GENE 1
Os04g0584600	1.80586	CALCIUM-DEPENDENT PROTEIN KINASE 13
Os02g0560200	4.79141	ELICITOR 5, E3 ubiquitin-protein ligase EL5
Os05g0427400	3.33324	Phenylalanine ammonia lyase
Os11g0199801	1.21331	-
Os03g0152000	3.88616	-
Os01g0644000	1.64599	-
Os01g0606900	-1.76573	DnaJ domain protein C10
Os04g0316200	2.15697	-
Os04g0167800	1.80087	-
Os01g0849000	-1.10945	non-specific lipid transfer protein d5, lipid transfer protein d5, type D non-specific lipid transfer protein 5
Os09g0456800	1.24857	HEAT STRESS TRANSCRIPTION FACTOR B1
Os03g0305200	1.8253	-
Os01g0660900	-1.73419	-
Os05g0560300	1.58275	-
Os09g0294000	-1.29782	-
Os10g0370500	1.50495	-
Os11g0625700	2.20949	-
Os07g0537500	1.20596	-
Os02g0806400	1.68751	-
Os03g0326000	1.46175	-
Os10g0531400	1.88755	TAU GLUTATHIONE S-TRANSFERASE 10
Os04g0451700	1.89885	-
Os04g0372700	2.01192	-
Os01g0817000	1.64843	-
Os10g0501500	1.37088	-
Os03g0292100	2.17067	protein phosphatase 2C32, protein phosphatase 2C 32, protein phosphatase 50
Os08g0395700	2.61945	-
Os07g0446600	1.29014	-
Os03g0773300	1.79692	-
Os12g0170800	5.51882	-
Os07g0597200	2.67113	-
Os01g0137700	3.13696	-
Os07g0575900	2.03417	-
Os02g0807900	2.22969	WALL-ASSOCIATED KINASE GENE 21
Os06g0579100	3.42895	-
Os10g0553300	1.66757	TREHALOSE-6-PHOSPHATE PHOSHPHATASE 2
Os02g0681200	2.16907	-
Os02g0157950	1.29389	-
Os04g0556350	3.98205	-
Os12g0556200	3.47783	-
Os03g0679700	-2.32972	HMP-P synthase
Os04g0127100	6.299	Subtilisin 37, SUBTILISIN 37
Os02g0674233	-2.57774	-
Os06g0602500	1.76922	-
Os03g0189400	2.09316	-
Os05g0553400	2.04531	R2R3-MYB Transcription Factor 55, R2R3-MYB Transcription Factor OsMYB55
Os06g0125800	1.9923	BLAST AND BTH INDUCED 1
Os07g0537600	1.47738	-
Os04g0417600	2.41069	VQ motif-containing protein 15
Os07g0442900	2.84936	-
Os04g0664600	8.03458	AHT1
Os02g0695900	1.51749	-
Os11g0427800	1.45219	non-specific lipid transfer protein 1.14, lipid transfer protein 1.14, type 1 non-specific lipid transfer protein 14, Non-specific lipid-transfer protein 1
Os06g0690200	1.71614	RECEPTOR-LIKE CYTOPLASMIC KINASE 215
Os12g0629300	2.7691	-
Os07g0658550	1.69683	-
Os02g0135200	2.06432	Mitogen-activated protein kinase13, BTH-Induced MAP Kinase 2, benzothiadiazole-induced MAP kinase 2
Os02g0756800	2.57285	-
Os01g0278000	1.46151	VQ motif-containing protein 1
Os01g0695300	-1.42926	-
Os08g0108100	1.52064	PMEI28
Os01g0570800	1.88411	-
Os05g0548900	-1.82993	Phosphoethanolamine N-Methyltransferase 2
Os10g0535600	2.34577	-
Os09g0557700	1.75178	-
Os03g0276500	1.01515	71.1 KDA CLASS I HEAT SHOCK PROTEIN
Os09g0412300	1.935	-
Os07g0170200	-2.01411	-
Os11g0225000	3.35687	RECEPTOR-LIKE CYTOPLASMIC KINASE 319
Os02g0241100	1.52577	-
Os08g0120600	1.391	-
Os09g0425900	1.58666	TETRASPANIN 13
Os09g0369000	1.07426	ETHYLENE RESPONSE FACTOR 50
Os11g0114300	4.40746	-
Os03g0319050	2.66709	-
Os03g0297000	1.59327	-
Os07g0606500	1.16363	-
Os07g0176500	1.64702	-
Os03g0757200	-3.1469	-
Os01g0872100	-1.47	-
Os02g0669500	3.55095	-
Os04g0430600	1.83905	-
Os04g0450400	1.24402	-
Os05g0577500	4.20193	CALMODULIN-LIKE PROTEIN 14
Os08g0293100	1.93861	-
Os06g0147300	3.40109	-
Os11g0229500	2.72853	RICE PROBENAZOL RESPONSIBLE 1
Os02g0763900	1.3066	-
Os08g0550400	1.6455	-
Os07g0677400	-1.38725	PEROXIDASE 5.1
Os06g0133500	3.70976	-
Os04g0685700	2.16415	-
Os03g0761100	1.83636	protein phosphatase 2C34, protein phosphatase 2C 34, protein phosphatase 55, BTH-induced protein phosphatase 2C 2
Os12g0491800	4.07652	KAURENE SYNTHASE-LIKE 10
Os08g0480200	-1.64448	-
Os05g0324700	3.78877	-
Os02g0720500	1.60266	-
Os02g0594900	1.93697	-
Os01g0674400	2.01036	-
Os06g0114366	-1.2218	-
Os03g0660500	5.25163	SMALL AUXIN-UP RNA 17
Os10g0490100	2.29894	-
Os01g0327400	1.04467	class III peroxidase 16, Peroxidase 1
Os05g0402900	1.70212	BPH-inducible gene 262, Brown planthopper-inducible gene 262
Os03g0300400	2.59326	JASMONATE INDUCIBLE PATHOGENESIS-RELATED CLASS 10 PROTEIN
Os03g0821300	2.26545	XA21 BINDING PROTEIN 15
Os12g0221400	4.60288	-
Os02g0695800	1.28742	Oligopeptide transporter 8
Os07g0656600	-1.3024	-
Os02g0126400	1.54726	CALCIUM-DEPENDENT PROTEIN KINASE 4
Os03g0156700	1.01149	zebra-necrosis like protein
Os11g0181200	-1.15193	-
Os03g0262150	1.07156	-
Os07g0650600	1.56534	BRASSINOLIDE ENHANCED GENE 2
Os03g0225900	5.59412	ALLENE OXIDE SYNTHASE 2
Os12g0538600	-1.07086	GLUTAREDOXIN 28
Os02g0743200	1.91669	-
Os10g0392400	1.97209	TIFY GENE 11D
Os06g0673800	3.00353	-
Os09g0441400	2.86823	-
Os09g0460500	-2.38355	-
Os10g0535800	2.9478	-
Os01g0667900	2.35171	GLUTAREDOXIN 6
Os03g0231650	1.96351	-
Os05g0110000	2.24113	RING finger protein
Os02g0437200	2.46567	Synaptosomal-associated protein 32
Os01g0135700	1.62352	CALMODULIN-LIKE PROTEIN 16
Os03g0188900	1.18633	HOMEOBOX GENE 13
Os11g0195500	2.12534	phytoalexin deficient 4
Os01g0975000	4.9461	DUF966-stress repressive gene 3
Os12g0226700	2.16344	-
Os05g0560600	2.57868	-
Os06g0522300	4.11973	class III peroxidase 81
Os02g0687200	2.89575	-
Os01g0793900	2.73784	-
Os08g0139100	-1.06801	-
Os05g0136200	2.00037	CALCINEURIN B-LIKE PROTEIN-INTERACTING PROTEIN KINASE 17
Os05g0545400	2.16707	-
Os09g0106700	1.09792	R2R3-MYB
Os10g0552300	3.01025	hybrid proline- or glycine-rich protein 17
Os07g0680600	3.80436	-
Os07g0644100	1.14781	b-ZIP TRANSCRIPTION FACTOR 60
Os01g0706700	1.34322	-
Os02g0176000	2.18753	B-box-containing protein 2
Os11g0210201	3.40099	RZ53
Os04g0252850	-1.18283	-
Os02g0240300	-1.93273	class III peroxidase 29
Os02g0539200	6.53979	plant U-box-containing protein 33, U-box protein 33
Os05g0335800	1.7739	-
Os02g0205500	4.18032	-
Os01g0227800	-2.2253	-
Os12g0133100	-1.3634	ZINC-INDUCED FACILITATOR-LIKE 12
Os03g0805400	1.44696	-
Os06g0314600	1.011	-
Os03g0217000	-1.14207	-
Os03g0856100	-1.07435	-
Os12g0632800	1.58277	receptor-like protein kinase HAIKU2
Os07g0169600	1.46162	-
Os09g0339000	2.21918	-
Os01g0768333	5.54667	SMALL AUXIN-UP RNA 2
Os01g0845000	5.28391	-
Os02g0789600	1.29225	-
Os06g0207000	1.54977	-
Os10g0114300	2.26864	-
Os09g0571200	3.92571	-
Os01g0885600	1.60098	-
Os09g0442100	1.67976	RECEPTOR-LIKE CYTOPLASMIC KINASE 272
Os01g0962100	-1.10963	-
Os08g0331000	3.3801	-
Os10g0409400	4.4749	polygalacturonase isoenzyme 1 beta subunit, BURP domain-containing protein 16, beta subunit of polygalacturonase 1, polygalacturonase 1 beta subunit, non-catalytic PG1beta subunit
Os01g0511000	1.75796	-
Os08g0539700	1.79716	PYRICULARIA ORYZAE RESISTANCE BH8
Os05g0473500	1.68531	EXOCYST SUBUNIT EXO70 FAMILY PROTEIN B3
Os02g0710102	1.0328	-
Os12g0105600	2.32209	-
Os12g0138050	1.76132	-
Os02g0102200	-1.30408	amino acid permease 7C, amino acid permease 9, amino acid/auxin permease 9
Os03g0353400	2.17871	-
Os01g0768100	3.01446	-
Os02g0193000	2.06151	LysM receptor-like kinase 1, LysM-type receptor-like kinase4, NFR5/NFP ortholog
Os04g0630800	1.88779	-
Os11g0701600	2.88345	-
Os09g0255400	2.63198	indole-3-glycerol phosphate synthase
Os01g0797600	2.34745	ETHYLENE-RESPONSIVE ELEMENT-BINDING FACTOR 3
Os04g0489600	2.79816	basic helix-loop-helix protein 111
Os10g0527800	1.86003	TAU GLUTATHIONE S-TRANSFERASE 12
Os01g0862850	3.91551	-
Os08g0356500	1.85701	-
Os04g0401700	1.80697	HIGH-AFFINITY POTASSIUM(K+) TRANSPORTER 1
Os11g0559600	-2.74971	-
Os05g0343400	2.04443	WRKY GENE 53
Os05g0421900	1.72471	GIBBERELLIN 20-OXIDASE 4
Os03g0218400	2.49692	monosaccharide transporter 4
Os04g0587500	1.37083	PURINE PERMEASE 13
Os08g0357000	-1.21951	BBD2
Os04g0180400	5.85376	P-450 99A2
Os05g0373900	-1.225	-
Os10g0557900	-1.29355	-
Os03g0170100	3.62062	-
Os06g0168500	2.3081	-
Os06g0710001	2.3514	C-TERMINALLY ENCODED PEPTIDE 7
Os04g0490500	1.84877	RECEPTOR-LIKE CYTOPLASMIC KINASE 152
Os05g0183100	1.60577	WRKY GENE 67
Os03g0861400	-1.34311	-
Os03g0310800	2.25283	-
Os06g0133200	2.07215	-
Os12g0493900	-2.39606	-
Os10g0558750	2.64534	-
Os04g0686000	2.45984	plant U-box-containing protein 32, U-box protein 32
Os05g0179100	-1.26229	-
Os03g0187600	1.56878	-
Os02g0720600	1.90458	-
Os06g0671600	5.872	SMALL AUXIN-UP RNA 26
Os10g0499400	2.00031	-
Os07g0533800	2.4284	-
Os02g0527600	1.46317	CONSTITUTIVE TRIPLE-RESPONSE2
Os07g0669700	1.48126	HIGH-AFFINITY POTASSIUM(K+) TRANSPORTER 7
Os03g0437200	6.5502	zinc finger protein 36
Os01g0795400	3.07708	Subtilisin 9, SUBTILISIN 9
Os05g0109825	2.31064	-
Os04g0464100	4.12812	-
Os02g0582600	2.24158	-
Os10g0537800	4.52631	-
Os05g0317700	1.17077	Catharanthus roseus receptor-like kinase1-like kinase 12
Os12g0448900	2.79448	Pathogen-inducible oxygenase, fatty acid alpha-oxygenase, alpha-oxygenase, Rice alpha-oxygenase, rice fatty acid alpha-(di)oxygenase
Os10g0147200	1.48181	-
Os04g0481300	-1.27638	-
Os07g0537900	3.08853	-
Os03g0301200	4.32211	-
Os04g0531500	1.88947	-
Os02g0194700	-3.2769	LIPOXYGENASE 1
Os02g0561000	4.80104	ELICITOR 5, E3 ubiquitin-protein ligase EL5
Os03g0762500	1.86433	-
Os11g0520500	1.68805	-
Os09g0437500	1.16244	-
Os05g0476700	3.31286	arm repeat protein, plant U-box-containing protein 2, U-box protein 2
Os09g0532000	1.7525	STAY GREEN LEAF
Os03g0741100	4.31943	basic helix-loop-helix protein 148
Os07g0129200	2.97705	PATHOGENESIS-RELATED GENE 1A
Os01g0821300	5.10181	WRKY GENE 108
Os06g0666400	1.82239	VQ motif-containing protein 25
Os03g0182800	1.75809	EREBP TRANSCRIPTION FACTOR
Os03g0319000	1.89063	VQ motif-containing protein 10
Os04g0373400	2.2634	-
Os01g0654400	-1.10606	-
Os11g0474900	6.58035	-
Os03g0273800	1.70889	-
Os01g0279400	-2.12402	ZINC-INDUCED FACILITATOR-LIKE 2
Os04g0117900	1.28869	-
Os08g0448100	3.47082	-
Os08g0386200	3.84284	WRKY GENE 69
Os02g0300700	1.29071	EUKARYOTIC INITIATION FACTOR 1A-1
Os05g0112800	1.21039	-
Os09g0570100	2.6938	RECEPTOR-LIKE CYTOPLASMIC KINASE 282
Os09g0367700	-3.32628	TAU GLUTATHIONE S-TRANSFERASE 5
Os10g0205700	1.84465	-
Os07g0539100	2.44339	beta-1, 3-glucanase 11
Os08g0542000	2.68638	-
Os07g0178800	-1.58829	-
Os01g0650200	1.57351	GDSL ESTERASE/LIPASE PROTEIN 21
Os08g0473900	-1.788	ALPHA-AMYLASE 3D
Os06g0314501	5.94242	-
Os04g0581000	4.98969	-
Os03g0773000	1.87494	-
Os08g0189600	4.90968	GERMIN-LIKE PROTEIN 8-7
Os03g0203700	1.92342	CA2+-ATPASE 1
Os02g0578400	-1.17935	-
Os11g0490900	1.97738	WRKY GENE 72
Os07g0123800	2.47517	-
Os08g0148267	-1.01714	-
Os05g0143550	1.55298	-
Os02g0618400	2.61834	MULTIPASS
Os11g0543500	-1.21816	-
Os03g0132900	2.88452	CHITINASE 11
Os11g0471300	-1.04404	-
Os03g0277600	4.93507	domain unknown function 26, Cys Rich Repeat Secretory Protein 55
Os01g0795600	3.7457	-
Os09g0486500	1.95025	STRESS ASSOCIATED PROTEIN GENE 1
Os08g0518800	2.76331	glycosyl hydrolase
Os07g0237900	-1.18683	-
Os08g0127100	2.28976	Histidine Transporter, lysine and histidine transporter 1, lysine-histidine-like transporter 1
Os07g0250300	1.15303	-
Os04g0405500	1.45501	-
Os01g0498300	3.55177	-
Os01g0582600	1.89175	-
Os02g0206100	-1.1515	-
Os07g0589000	1.25312	-
Os01g0796000	5.29652	-
Os01g0309800	-1.12891	-
Os11g0115400	1.13155	LIPID TRANSFER PROTEIN 1
Os02g0814000	1.30258	-
Os04g0594400	1.42901	-
Os01g0720500	-1.11939	-
Os08g0469700	-1.13586	-
Os10g0180800	2.25949	WALL-ASSOCIATED KINASE GENE 112
Os05g0576600	2.77764	-
Os03g0163200	-1.41031	-
Os04g0652700	1.74635	-
Os02g0251900	3.61474	VQ motif-containing protein 7
Os07g0252800	-1.04323	-
Os07g0519600	1.08913	-
Os02g0182850	1.54605	-
Os10g0550900	1.25727	Proline dehydrogenase
Os01g0217500	3.61774	DJ-1/PfpI domain containing protein A, DJ-1 protein A
Os01g0634300	1.02939	DnaJ domain protein C11
Os06g0599200	4.12212	CYP76M7
Os11g0151400	5.64528	-
Os07g0217600	2.00708	P-450 71Z2
Os07g0601900	6.71023	-
Os01g0925700	1.17634	-
Os03g0785200	-1.01665	-
Os06g0726300	1.78099	NAC DOMAIN-CONTAINING PROTEIN 95
Os03g0331700	2.62976	CALMODULIN-LIKE PROTEIN 27
Os10g0491400	4.0153	-
Os01g0908700	1.4399	RING finger protein
Os01g0264000	1.78394	RICE DOF DAILY FLUCTUATIONS 1, Dof-type zinc finger, Dof zinc factor 2, Dof transcription factor 2
Os10g0538200	3.74033	-
Os06g0649000	4.81964	WRKY GENE 28
Os04g0586500	4.12498	-
Os03g0266900	-1.41643	17.3 KDA CLASS I HEAT SHOCK PROTEIN
Os09g0272600	2.31991	-
Os06g0652200	2.74656	-
Os02g0704000	-2.2567	9-CIS-EPOXYCAROTENOID DIOXYGENASE 1
Os02g0627100	1.81233	PHENYLALANINE AMMONIA-LYASE 1
Os03g0850400	-1.08028	-
Os09g0385700	2.60772	STRESS ASSOCIATED PROTEIN GENE 17
Os03g0661500	1.24469	OsSTA108
Os02g0181300	3.84504	WRKY GENE 71
Os01g0631800	4.10007	-
Os03g0723700	3.1678	-
Os07g0115300	-1.12769	class III peroxidase 98
Os03g0183200	1.69706	ETHYLENE RESPONSE FACTOR 69
Os09g0460400	-1.33059	-
Os03g0322200	2.97904	-
Os03g0264400	1.10939	ANTHRANILATE SYNTHASE ALPHA-SUBUNIT 2
Os05g0127300	3.51236	CRINKLY4-RELATED protein 3
Os07g0125500	3.50255	-
Os07g0522500	1.76066	PLEIOTROPIC DRUG RESISTANCE 5
Os01g0821600	4.72503	RICE WRKY GENE21
Os02g0667100	2.02002	-
Os03g0319300	1.16631	calmodulin 1, calmodulin 1-1, calmodulin 3
Os11g0220300	-1.06175	-
Os04g0412300	2.10339	-
Os03g0235000	2.30875	PEROXIDASE N
Os02g0681700	2.07067	RECEPTOR-LIKE CYTOPLASMIC KINASE 83
Os05g0460000	-1.21877	CYTOSOLIC HEAT SHOCK PROTEIN 70-1
Os07g0124900	3.52428	PATHOGENESIS-RELATED GENE 1-71
Os03g0189100	1.88694	-
Os10g0508700	-1.66592	-
Os03g0107700	3.06738	D-TYPE CYCLIN-INTERACTING PROTEIN
Os09g0471400	1.71667	WALL-ASSOCIATED KINASE GENE 81
Os04g0631600	1.08613	basic helix-loop-helix protein 068
Os03g0264300	1.24842	RECEPTOR-LIKE CYTOPLASMIC KINASE 106
Os01g0702000	-2.39933	OsBBD1
Os01g0699600	5.5883	NPK1-related protein kinase
Os01g0141000	1.70662	APETALA2/ETHYLENE-RESPONSIVE ELEMENT BINDING PROTEIN 129
Os01g0639600	1.65462	-
Os02g0791500	2.11007	UDP-glucuronic acid 4-epimerase 3
Os03g0207400	1.67055	protein phosphatase 2C29, protein phosphatase 2C 29, protein phosphatase 46
Os03g0302800	5.06118	-
Os06g0143400	1.10346	FATB1, OsFATB1
Os10g0558700	2.18085	-
Os03g0402800	1.63031	TIFY GENE 10A
Os05g0177500	-2.21548	-
Os09g0364400	2.40713	-
Os03g0656500	1.24249	CADMIUM TOLERANT 1
Os02g0110200	-1.12897	HYDROPEROXIDE LYASE 3
Os03g0445700	1.22856	LATERAL ORGAN BOUNDARIES DOMAIN 37, lateral organ boundaries domain protein 37
Os11g0482200	2.88487	-
Os05g0498400	1.59711	protein translation factor SUI1
Os03g0734100	3.14794	-
Os05g0104200	3.88467	POLYGALACTURONASE-INHIBITING PROTEIN 1, POLYGALACTURONASE-INHIBITING PROTEIN 2
Os10g0543400	2.82898	-
Os03g0407900	1.45822	RECEPTOR-LIKE CYTOPLASMIC KINASE 110
Os11g0130200	-1.82152	-
Os01g0289600	1.44561	WRKY GENE 9
Os08g0231400	3.3933	GERMIN-LIKE PROTEIN 8-12
Os02g0523800	1.38159	inositol 1, 3, 4, 5, 6-pentakisphosphate 2-kinase 2, IP6 Kinase
Os06g0220900	3.24014	-
Os01g0864500	5.79163	salt and drought sensitive gene 1
Os03g0610400	2.82824	-
Os03g0678800	3.27961	-
Os04g0119000	-1.73016	-
Os09g0542900	2.81418	-
Os01g0551000	1.53596	-
Os04g0179100	4.66402	short-chain alcohol dehydrogenase/reductase 110C-MS2, OsSDR110C family member MS2
Os10g0510500	1.69859	SMALL AUXIN-UP RNA 56
Os06g0239100	3.61007	-
Os09g0313500	1.1984	-
Os08g0478700	2.49946	-
Os12g0547600	2.87162	Calmodulin-Binding Protein
Os02g0561800	4.82139	ELICITOR 5, E3 ubiquitin-protein ligase EL5
Os04g0674000	1.13276	-
Os01g0783700	4.16623	-
Os03g0787000	2.62862	-
Os03g0838400	4.65113	AMMONIUM TRANSPORTER 3;2
Os02g0215200	1.34371	CLASS-1 TYPE HISTONE DEACETYLASE 2
Os08g0137900	5.83959	UCLACYANIN-LIKE PROTEIN 25
Os01g0922700	-1.66538	-
Os08g0509100	3.63341	LIPOXYGENASE 8
Os06g0473000	-2.14577	-
Os10g0536400	3.35305	FLAVANONE 3-HYDROXYLASE 2
Os07g0686825	3.23453	-
Os03g0693900	-1.44497	OXALATE OXIDASE 3
Os12g0438400	-1.47872	-
Os08g0457400	2.63309	RECEPTOR-LIKE CYTOPLASMIC KINASE 255

## Sheet: E48 vs Con48
Gene ID	log2FoldChange	Protein Name
Os10g0563800	1.33752	-
Os04g0572400	1.83007	DEHYDRATION-RESPONSIVE ELEMENT-BINDING PROTEIN 1E
Os01g0730500	-1.32542	DnaJ domain protein C13, rice DJC76 homolog
Os01g0382000	2.32811	PATHOGENESIS-RELATED GENE 1B
Os04g0556500	2.42755	CIS-ZEATIN O-GLUCOSYLTRANSFERASE 1
Os03g0804500	1.53307	germin-like protein 7, german-like protein 3-7
Os10g0555100	2.6096	glycogenin glucosyltransferase
Os03g0843800	-1.79882	HARMLESS TO OZONE LAYER 1
Os11g0692400	-1.27661	-
Os12g0424700	2.27939	CDKF-2
Os06g0718400	2.46239	UCLACYANIN-LIKE PROTEIN 18
Os05g0468900	1.10274	-
Os01g0695800	2.08681	MULTIDRUG RESISTANCE 7
Os02g0681632	1.81694	RECEPTOR-LIKE CYTOPLASMIC KINASE 83
Os08g0474000	4.34788	ETHYLENE RESPONSE FACTOR 104
Os07g0614000	-1.12504	-
Os07g0126500	3.33603	-
Os02g0758200	1.61133	-
Os01g0123900	-1.92909	BOWMAN-BIRK INHIBITOR 2-2
Os08g0508800	2.41674	lipoxygenase Lox2:Os:1, lipoxygenase 9, lipoxygenase 8, herbivore-induced type 2 13-lipoxygenase, RLL2 lipoxygenase
Os02g0571100	3.26926	ENT-COPALYL DIPHOSPHATE SYNTHASE 2
Os09g0272200	-1.41957	-
Os03g0603600	1.61826	-
Os08g0566900	1.13259	-
Os03g0815100	1.2669	SNAC1: stress-responsive NAC1, stress-responsive NAC 1, stress-induced transcription factor NAC1, NAC domain protein 9, NAC domain-containing protein 2, NAC domain-containing protein 33, NAC domain-containing protein 43, NAC domain-containing protein 44
Os12g0159000	1.41604	-
Os02g0579800	1.3279	FW2.2-like 2
Os09g0522100	1.58774	ETHYLENE RESPONSE FACTOR 133
Os01g0132000	-1.05844	incompatible strain of P. avenae-induced gene 2
Os07g0538200	1.5946	-
Os01g0940700	2.902	beta-1, 3-glucanase, pathogenesis-related protein 2
Os10g0416500	2.49147	pathogenesis-related protein 8, Chitinase 1
ENSRNA049472487	-2.97129	LSU_rRNA_eukarya
Os02g0805200	1.95802	proliferating cell nuclear antigen, Proliferating-cell nuclear antigen, DNA polymerase delta auxiliary protein, cyclin
Os03g0786250	-1.01029	-
CAA34014	-1.96046	psbC
CAA34013	-1.59803	psbD
Os11g0514500	2.40344	-
Os04g0529800	1.04214	-
Os05g0414700	1.36985	-
Os12g0127200	2.05242	-
Os02g0736900	2.9163	-
Os12g0577600	-1.05943	-
Os06g0530600	1.89762	VQ motif-containing protein 22
Os03g0133000	1.57025	NAC DOMAIN-CONTAINING PROTEIN 22
Os01g0326300	1.41625	-
Os03g0816800	2.15091	-
Os05g0497200	1.8457	ETHYLENE RESPONSE FACTOR 130
Os04g0371000	1.39158	-
Os11g0227600	3.48164	-
CAA33977	-2.92554	petB
CAA33973	-2.52185	psbB
CAA33978	-2.49668	petD
Os02g0560600	3.16906	ELICITOR 5, E3 ubiquitin-protein ligase EL5
Os05g0515200	-1.23251	-
Os11g0208800	2.33054	-
Os01g0111700	2.62478	-
Os04g0447100	1.66142	LIPOXYGENASE 6
Os10g0101000	1.22323	-
Os01g0124000	-2.26885	BOWMAN-BIRK INHIBITOR 2-1
Os03g0710000	1.52304	-
Os12g0164450	1.58284	-
Os07g0170300	1.08717	-
Os07g0687900	-1.12159	WATER STRESS INDUCIBLE PROTEIN 76
ENSRNA049469263	-2.11876	IsrR
Os03g0729000	-1.31712	EGY3
Os05g0384300	2.72843	-
Os03g0314500	2.08435	-
Os05g0530400	2.76681	RICE SQUAMOSA PROMOTER-BINDING-LIKE 7
Os02g0736700	2.69851	-
Os01g0127700	2.27651	RECEPTOR-LIKE CYTOPLASMIC KINASE 19
Os07g0570100	1.56888	-
Os01g0389200	2.9543	-
Os06g0678500	-2.39646	-
Os08g0495800	-1.21908	alkaline alpha-galactosidase
Os09g0441900	2.78028	DENSE AND ERECT PANICLE 1
Os07g0637000	1.43453	CALCINEURIN B-LIKE PROTEIN-INTERACTING PROTEIN KINASE 21
Os11g0208850	2.52776	-
Os06g0216800	1.53182	CYCLOPHILIN 40A
Os12g0472366	3.90789	-
Os03g0734500	2.4217	-
Os12g0211500	2.29991	-
Os11g0156600	2.56346	-
Os05g0414200	1.45639	-
Os01g0826400	2.88785	WRKY GENE 24
Os05g0359700	-1.0623	-
Os04g0493400	1.76424	CHITINASE 4
Os02g0527200	1.50212	-
Os04g0688100	1.39046	class III peroxidase 59
Os01g0705750	1.88196	-
Os04g0419900	1.91336	YK18
Os07g0471300	1.83741	ARGONAUTE 18
Os10g0542900	1.23076	CHITINASE 8
Os08g0203201	2.09602	-
Os04g0128700	3.70756	-
Os06g0653000	1.70709	glossy1 homolog, Glossy1-homologous gene 3
Os07g0542600	1.68517	-
Os03g0194900	1.54464	-
Os03g0684700	-1.20264	-
Os09g0399800	3.82332	CINNAMYL ALCOHOL DEHYDROGENASE 8A
Os02g0806300	1.61743	-
Os02g0327500	3.45939	-
Os03g0124500	-1.20593	-
Os07g0580500	1.33935	BRASSINAZOLE RESISTANT 1
Os11g0180200	1.08505	protein tyrosine phosphatase 2
Os12g0555200	2.99826	PATHOGENESIS-RELATED GENE 10B
Os01g0837000	2.0146	NPR1-like gene 4
Os08g0190100	3.35152	GERMIN-LIKE PROTEIN 8-11
Os03g0307300	2.87154	NICOTIANAMINE SYNTHASE 1
Os04g0369066	2.72316	RECEPTOR-LIKE CYTOPLASMIC KINASE 144
Os12g0639600	1.26535	-
Os03g0320600	1.67607	VQ motif-containing protein 11
Os01g0898800	-1.26767	-
Os01g0699100	1.92399	-
Os03g0746900	-1.27709	-
Os02g0739100	1.90885	-
Os06g0574200	1.55642	RECEPTOR-LIKE CYTOPLASMIC KINASE 207
Os02g0653900	1.57543	OsDAD1;3, DAD1;3
Os09g0341500	2.49193	-
Os06g0557100	1.57799	-
Os07g0573200	1.64251	-
Os01g0795200	1.88116	Subtilisin 8, SUBTILISIN 8
Os03g0767000	1.90248	ALLENE OXIDE SYNTHASE 1
Os08g0411250	1.30702	-
Os03g0236200	3.86934	GLUTAMATE DECARBOXYLASE
Os10g0536450	2.25125	-
Os07g0509800	-1.26038	adenosine 5'-phosphosulfate reductase-like protein 1
Os04g0179200	2.80825	MOMILACTONE A SYNTHASE
Os08g0269600	-1.13926	-
Os01g0532300	-1.32927	-
Os04g0517100	3.3907	Myb transcription factor 4, myb transcription factor 8, transcription factor MYB8
Os09g0414600	-1.12267	zinc finger homeodomain class homeobox transcription factor 9
Os06g0498800	-1.40318	MFT-like gene 1
Os02g0712700	2.50815	-
Os07g0595700	-1.02333	-
Os07g0413800	-1.06139	-
Os02g0582800	2.47696	-
Os06g0168600	1.51517	VIRESCENT 3
Os07g0654500	2.55161	-
Os06g0133300	2.54438	-
Os11g0502700	1.75313	-
Os05g0322900	2.6825	WRKY GENE 45
Os02g0165100	2.13286	RECEPTOR-LIKE CYTOPLASMIC KINASE 63
Os10g0466800	-1.02598	-
Os01g0714600	1.87983	-
Os12g0471100	4.14276	-
Os04g0385600	1.99973	Os_F0796
Os08g0173300	2.56695	-
Os09g0478300	-1.30087	CELLULOSE SYNTHASE LIKE E6
Os02g0654700	1.98864	ETHYLENE RESPONSE FACTOR 91
Os02g0201300	1.35116	-
Os05g0278500	1.88239	ACYLTRANSFERASE 5
Os02g0327000	1.59095	GTPase-activating protein 1
Os04g0179700	3.3008	ENT-KAURENE SYNTHASE 4
Os08g0189900	3.09294	GERMIN-LIKE PROTEIN 8-10
Os11g0182100	-1.56092	-
EPlORYSAT000373852	-4.43261	rRNA
Os10g0580900	1.57846	-
Os07g0129300	3.48106	PATHOGEN RESPONSE GENE 1, PATHOGENESIS-RELATED 1a
Os04g0619400	2.03794	RECEPTOR-LIKE CYTOPLASMIC KINASE 160
Os02g0703600	2.43767	ABA-8'-HYDROXYLASE 1
Os06g0721800	2.30779	UCLACYANIN-LIKE PROTEIN 19
ENSRNA049476444	-2.02233	SSU_rRNA_eukarya
ENSRNA049476447	-1.9158	SSU_rRNA_eukarya
Os06g0673700	1.63318	-
Os08g0448000	2.92023	4-COUMARATE:COENZYME A LIGASE 5
Os02g0111600	2.24498	WALL-ASSOCIATED KINASE GENE 11
Os07g0526400	3.40948	POLYKETIDE SYNTHASE 15
Os04g0494100	1.96413	CHITINASE 5
Os02g0209300	2.55505	-
Os01g0816100	2.21766	NAC DOMAIN-CONTAINING PROTEIN 4
Os01g0113200	1.92947	RECEPTOR-LIKE CYTOPLASMIC KINASE 2
Os04g0370900	1.7549	-
Os05g0555600	-1.08475	NADH-DEPENDENT GLUTAMATE SYNTHASE 2
Os03g0188500	1.46353	ARABINOGALACTAN PROTEIN 3
Os01g0298400	2.17575	-
Os07g0539900	1.91581	-
Os02g0600400	1.28318	d-glucose 6-phosphate dehydrogenase 1
Os08g0402500	1.79119	-
Os11g0144900	2.36443	-
Os10g0569600	2.13762	-
Os07g0654450	3.01054	-
Os01g0584900	2.05127	WRKY GENE 77
Os05g0161500	-1.46978	CRSH2
Os06g0128800	2.43081	-
Os12g0189700	-1.12156	-
Os11g0489250	-1.83639	-
Os01g0949500	1.4578	CALMODULIN-LIKE PROTEIN 10
Os02g0713700	1.62633	-
Os06g0202900	1.84692	RECEPTOR-LIKE CYTOPLASMIC KINASE 203
Os01g0933900	1.05239	PHI GLUTATHIONE S-TRANSFERASE 4
Os10g0406900	-1.41723	-
Os12g0432600	2.27367	-
Os09g0547500	2.12089	LONELY GUY LIKE PHOSPHORIBOHYDROLASE 9
Os05g0555700	1.49091	-
Os06g0111800	1.46997	CELLULOSE SYNTHASE LIKE D2, CELLULOSE SYNTHASE LIKE D2
Os07g0538350	1.60519	-
Os05g0590300	-1.59596	-
Os03g0302200	1.72802	RING finger protein
Os07g0232800	2.496	ZINC TRANSPORTER 8
Os06g0569500	2.84187	ENT-KAURENE OXIDASE 4
Os11g0592200	1.33749	PATHOGENESIS-RELATED GENE 4
Os10g0521900	2.65339	Rhomboid 17, RHOMBOID 17
Os01g0705700	1.84035	inducer of CBF expression 1, basic helix-loop-helix protein 010, OsMYC2-like protein 1, MYC2-like protein 1
Os12g0518200	1.98898	Functioning in Cesium Over-transport 9
Os02g0806350	1.4377	-
CAA33991	-3.77495	atpH
CAA33990	-3.10718	atpI
CAA33995	-2.15585	psaB
Os07g0543100	-2.00527	BETA-AMYLASE 1
Os04g0288100	3.18018	-
Os02g0759400	1.64505	OsRING-1
Os05g0149300	1.43512	-
Os07g0122200	1.43678	-
Os02g0584800	1.96681	-
Os04g0201800	-1.37528	-
Os02g0569900	1.64558	P-450 76M7
Os02g0809100	1.45451	-
Os03g0292700	-1.55505	-
Os07g0573900	1.213	ARABINOGALACTAN PROTEIN 27
Os10g0554001	-1.32317	-
Os05g0447700	1.64588	-
Os07g0125201	3.36077	-
Os02g0570400	3.09902	ENT-KAURENE SYNTHASE 7
Os03g0327100	1.24316	CUP SHAPED COTYLEDON 1
Os01g0742400	2.94328	-
Os11g0264500	-1.36004	-
Os09g0533600	1.34557	BROAD-SPECTRUM RESISTANCE 1
Os01g0844500	1.26775	-
Os01g0892500	2.02725	-
Os05g0429900	1.28017	R2R3-MYB
Os03g0801900	1.38106	-
Os01g0875700	1.44333	DnaJ domain protein B2
Os04g0463500	1.27409	ANTHRANILATE SYNTHASE BETA-SUBUNIT 1
ENSRNA049472337	-1.07506	U2
Os05g0495700	1.76957	glycerol-3-phosphate dehydrogenase 1
Os05g0367400	1.48346	TPK3
Os06g0493100	2.26437	brown planthopper induced008a, Brown planthopper induced 008a, Rapid alkalization factor 22
Os02g0139100	1.02759	-
Os01g0902300	1.08873	-
Os03g0360600	-1.18528	-
Os02g0483500	1.38457	malonyltransferase 2, flavonol 3-O-glucoside malonyltransferase
Os01g0644900	4.17886	-
Os07g0661400	1.57954	-
Os10g0543500	1.71983	-
Os12g0569500	-1.86198	-
Os12g0628600	1.73727	PATHOGENESIS-RELATED GENE 5
Os12g0609800	1.13551	OsWD40-199
Os11g0669100	2.23705	-
Os03g0717000	1.11986	TRANSMEMBRANE KINASE
Os02g0205700	4.54348	-
Os03g0237100	1.58022	DEOXYMUGINEIC ACID SYNTHASE 1
Os01g0558700	2.16115	-
Os01g0272600	1.2063	-
Os01g0874300	1.18968	R2R3-MYB
Os07g0663700	2.98011	short-chain alcohol dehydrogenase/reductase 110C-MI3, OsSDR110C family member MI3
Os05g0473000	2.17308	PYRABACTIN RESISTANCE 1 LIKE/REGULATORY COMPONENTS OF ABA RECEPTOR 6, pyrabactin resistance-like 6
Os02g0206700	-1.94511	-
Os04g0514600	4.12942	-
Os09g0369400	1.42652	TREHALOSE-6-PHOSPHATE PHOSHPHATASE 7
Os04g0615200	1.23389	-
Os11g0226933	2.08415	-
Os03g0411800	1.69216	ZINC TRANSPORTER 2
Os01g0563000	1.59963	FK506 binding protein 73
Os04g0149400	2.10797	-
Os01g0660200	2.28471	C10728, OsChib3a
Os01g0975900	-1.16671	TONOPLAST INTRINSIC PROTEIN 1;2
Os09g0417800	2.26724	WRKY GENE 62
Os06g0726100	1.52349	CHITINASE 3
Os07g0585500	1.0883	-
Os03g0285200	1.66141	-
Os04g0635400	-1.19924	-
Os07g0126301	2.3555	-
Os02g0129800	-2.00574	-
Os05g0136900	1.2472	ACYLTRANSFERASE 3
Os04g0556400	3.02393	-
Os04g0577700	1.34628	OVATE family protein 11, ovate family protein 16, OVATE-domain containing protein 16
Os03g0181100	2.74031	TIFY GENE 11B
Os08g0526100	1.74782	UDP-glucuronic acid 4-epimerase 2
Os02g0125300	1.87464	Bax inhibitor-1
Os06g0215600	2.24842	12-OXOPHYTODIENOATE REDUCTASE 5
Os01g0101700	-1.01004	DnaJ domain protein C1, rice DJC26 homolog
Os10g0444700	1.37549	PHOSPHATE TRANSPORTER 8
Os12g0150200	3.65469	Cytochrome P450 family protein
Os02g0630300	-1.16199	GIBBERELLIN 2-OXIDASE 9
Os09g0457900	2.79176	ETHYLENE RESPONSE FACTOR 102
Os03g0772600	1.58638	-
Os07g0106200	1.33959	monosaccharide transporter 3
Os02g0626532	4.6069	-
Os05g0546300	1.52525	-
Os04g0340300	2.14691	terpene synthase 19
Os04g0524600	1.48369	YELLOW STRIP-LIKE GENE 12
Os01g0819700	1.70862	-
Os02g0178100	-1.25961	B-box-containing protein 3, CCT domain-containing gene 5, CCT (CO, CO-LIKE and TOC1) domain protein 5, CCT domain protein 5
Os09g0460300	-1.38093	-
Os11g0702400	3.3637	-
Os03g0198600	1.79603	HOMEOBOX GENE 12
Os05g0546400	3.77474	-
Os03g0788500	1.85837	CALCIUM-DEPENDENT PROTEIN KINASE 10
Os04g0307500	1.56123	WALL-ASSOCIATED KINASE GENE 32
Os03g0739700	3.22966	-
Os08g0139700	-1.35812	Terpene synthase 29, beta-caryophyllene synthetase
Os09g0319800	2.23799	ENT-COPALYL DIPHOSPHATE 3
Os02g0559800	3.19735	ELICITOR 5
Os11g0625900	1.9717	-
Os08g0468100	-1.10498	Rubisco activase, nitrate reductase apoenzyme 1, nitrate reductase 1, Nitrate reductase [NADH]1
Os08g0482600	1.65683	UCLACYANIN-LIKE PROTEIN 29
Os05g0437401	2.19397	-
Os05g0112101	1.71658	-
Os02g0748300	1.79153	F-box protein 109
Os05g0571200	2.89164	WRKY GENE 19
Os04g0531750	-1.25835	-
Os08g0260600	1.72816	TETRASPANIN 11
Os04g0517500	-1.10352	-
Os02g0807000	2.05897	PHOSPHOENOL PYRUVATE CARBOXYLASE KINASE1
Os04g0497000	1.5615	NADPH oxidoreductase 1
Os01g0313300	1.74966	ETHYLENE RESPONSE FACTOR 68
Os09g0356800	1.9687	-
Os03g0388500	1.26902	-
Os08g0203400	2.20484	-
Os02g0803300	1.51024	-
Os04g0606200	1.38882	-
Os05g0311500	-1.28795	-
Os02g0585100	1.76087	-
Os01g0864200	1.86213	-
Os10g0570200	3.45321	-
Os02g0548700	3.02693	plant U-box-containing protein 43, U-box protein 43
Os10g0391400	4.21123	TIFY GENE 11E
Os07g0150700	1.11104	CALCINEURIN B-LIKE PROTEIN-INTERACTING PROTEIN KINASE 23
Os01g0787000	1.86474	class III peroxidase 19
Os05g0537100	2.4424	WRKY GENE 7
Os09g0553900	-1.00479	-
CAA34007	-4.56348	psbA
Os11g0484300	2.49636	MINI-CHROMOSOME MAINTENANCE PROTEIN 2
Os03g0305800	1.12098	glycosyltransferase 4
Os04g0556000	1.73899	HEAVY METAL ATPASE 5
Os02g0624300	4.09676	Myb transcription factor 4 paralog, OsMyb4 paralog
Os10g0503800	-1.05523	REMORIN 1.2
Os07g0538000	2.23947	-
Os04g0379600	1.27986	-
Os07g0680400	3.68115	WRKY GENE 47
Os07g0568600	1.1098	CALCIUM-DEPENDENT PROTEIN KINASE 20
CAA33964	-3.2488	psbF
CAA33965	-2.81141	psbE
Os04g0464966	1.80087	F-box protein 217, MEIOTIC F-BOX
Os02g0807800	3.94524	WALL-ASSOCIATED KINASE GENE 20
Os12g0556500	1.91383	-
Os04g0127200	2.08339	Subtilisin 37, SUBTILISIN 37
Os01g0238500	-1.11151	-
Os05g0496100	-1.23169	-
Os01g0179800	-1.04205	-
Os11g0705200	1.41739	-
Os04g0227500	1.49248	-
Os04g0688500	1.5078	class III peroxidase 62
Os04g0571600	1.84523	-
Os06g0597000	1.7422	IAA23
Os01g0687400	1.92134	-
Os08g0404500	3.18743	-
Os03g0819700	1.18683	-
Os04g0515900	3.01766	NAC domain-containing protein 008, NAC domain-containing protein 8
Os02g0756200	2.82906	-
Os01g0824800	1.87256	-
Os04g0434800	1.21898	ASCORBATE PEROXIDASE 7
Os04g0121800	1.83228	-
Os02g0703700	3.2047	-
Os02g0314600	1.60796	-
Os01g0863300	1.47239	-
Os02g0712600	3.37527	-
Os06g0157125	-1.24297	-
Os11g0227800	2.26825	-
Os11g0229400	1.60377	-
Os02g0134200	1.79555	STRESS_TOLERANCE AND GRAIN_LENGTH
Os01g0113300	2.1094	RECEPTOR-LIKE CYTOPLASMIC KINASE 3
Os01g0673500	-1.10376	-
Os10g0395000	1.59157	RECEPTOR-LIKE CYTOPLASMIC KINASE 298
Os01g0389700	2.42054	-
Os03g0171600	1.31779	F-Box Protein 12, F-box protein 130, F-box protein containing kelch motif 12
Os10g0418100	2.28736	CA2+-ATPASE 8
Os05g0474800	3.48751	WRKY GENE 70
Os03g0660400	3.46383	SMALL AUXIN-UP RNA 16
Os01g0216000	1.5089	GDSL ESTERASE/LIPASE PROTEIN 7
Os12g0468000	1.06762	-
Os02g0677300	2.62581	DEHYDRATION-RESPONSIVE ELEMENT-BINDING PROTEIN 1G
Os04g0469300	2.53254	-
Os07g0677200	1.61496	PEROXIDASE 22.3
Os01g0916100	2.30515	-
Os01g0713200	2.49854	beta-1, 3-glucanase 10
Os05g0486100	1.3044	leucine-rich repeat receptor-like kinase 1
Os03g0148400	1.35239	-
Os09g0502500	1.92711	-
Os10g0530900	1.47338	TAU GLUTATHIONE S-TRANSFERASE 50
ENSRNA049472354	-3.53401	SSU_rRNA_eukarya
Os06g0725300	-1.40561	EXLA4
Os03g0727600	1.90051	ACC SYNTHASE 1
Os07g0628900	-1.70138	-
Os01g0575200	3.10859	basic helix-loop-helix protein 024
Os03g0241300	1.61501	polyembryo, Polyembryony, polyembryonic mutant
Os01g0963000	2.14342	class III peroxidase 22
Os01g0690800	1.60991	-
Os08g0331800	2.44328	-
Os05g0516700	2.12117	-
Os03g0335200	4.0494	WRKY GENE 79
Os03g0795300	1.15346	-
Os12g0630500	1.32128	-
Os10g0132300	1.44253	-
Os01g0845100	3.1626	-
Os07g0190000	2.82133	1-DEOXY-D-XYLULOSE 5-PHOSPHATE SYNTHASE 3
Os06g0716100	-1.51992	-
Os01g0949300	1.33349	-
Os01g0155500	1.78604	Catharanthus roseus receptor-like kinase1-like kinase 4
Os12g0629700	1.85955	-
Os03g0285800	2.67837	MULTIPLE STRESS RESPONSIVE MAP KINASE 2
Os06g0521500	2.2366	class III peroxidase 83
Os04g0669475	1.10053	-
Os01g0227350	-1.43201	-
Os11g0665600	2.30115	-
Os03g0123800	1.48467	-
Os04g0178300	3.16379	ENT-COPALYL DIPHOSPHATE SYNTHASE 4
Os03g0759000	1.54818	-
Os03g0180800	2.3904	TIFY GENE 11A
Os02g0584700	1.57906	-
ENSRNA049471535	-4.8795	RNase_MRP
Os03g0711150	-1.21281	-
Os01g0841700	4.16218	PHLOEM PROTEIN 17
Os03g0315400	2.08895	OsMYB2, MYB2
Os05g0375600	-1.07733	-
Os05g0578100	-1.16339	-
Os03g0604566	-1.63437	-
Os02g0661100	3.39656	TREHALOSE-6-PHOSPHATE PHOSHPHATASE 1
Os04g0635000	-1.22445	-
Os09g0379900	1.7597	-
Os10g0380100	2.48751	TRYPTAMINE HYDROXYCINNAMOYL TRANSFERASE 2
Os11g0543100	1.17823	-
Os03g0129100	1.26077	POWDERY-MILDEW-RESISTANCE GENE O_
Os11g0690066	4.8009	-
Os10g0497700	2.09036	BC1L9
Os05g0100600	1.61991	-
Os12g0224000	1.32376	-
Os01g0846300	-1.09888	protein phosphatase 15, protein phosphatase 2C09, protein phosphatase 2C9, protein phosphatase 2C 9
Os03g0187800	3.86525	PURINE PERMEASE 1
Os09g0341600	2.85626	F-box protein 478
Os04g0531400	1.50328	Salt Intolerance 2
Os06g0586000	1.82728	-
Os01g0194000	1.43562	-
Os05g0140300	-1.33502	-
Os03g0664800	1.65319	-
Os02g0570700	3.14577	P-450 71Z7
Os02g0667300	1.50531	-
Os01g0564300	2.18329	FK506 binding protein 46
Os01g0597600	2.8006	amino acid transporter-like 15
Os05g0126800	2.08806	-
Os11g0707100	-1.48154	-
Os12g0555000	3.16914	root-specific Oryza sativa PR10, root specific rice PR10, root-specific OsPR10a
Os04g0461600	1.19623	-
Os04g0369000	3.06409	RECEPTOR-LIKE CYTOPLASMIC KINASE 144
Os02g0720450	1.40017	-
Os07g0225300	1.25286	NAC DOMAIN-CONTAINING PROTEIN 3
Os01g0246700	1.97969	WRKY GENE1
Os02g0739400	1.40361	-
Os06g0637500	1.38433	R2R3-MYB
Os10g0552600	2.1866	hybrid proline- or glycine-rich protein 18
Os01g0699500	3.63652	MAPK KINASE KINASE6
Os06g0294600	1.52457	-
Os03g0820400	1.62179	ZINC FINGER PROTEIN 15
Os08g0384500	2.1475	PLEIOTROPIC DRUG RESISTANCE 17
Os02g0462800	2.20188	WRKY GENE 42
Os02g0757100	2.07683	phosphate-induced protein 1
Os06g0127100	2.95775	DEHYDRATION-RESPONSIVE ELEMENT-BINDING PROTEIN 1C
Os01g0656400	2.25517	WRKY GENE 15
Os01g0834900	2.42855	-
Os02g0173800	1.0148	-
Os12g0114000	1.70703	-
Os09g0541000	-1.06936	PLASMA MEMBRANE INTRINSIC PROTEIN 2;7
Os07g0587500	1.18749	-
Os02g0669366	1.3659	-
Os05g0199100	1.47078	-
Os06g0255900	2.7365	EXOCYST SUBUNIT EXO70 FAMILY PROTEIN F5
Os03g0802500	1.29297	-
Os06g0625700	2.21818	CELLULOSE SYNTHASE LIKE A9
Os02g0682300	1.87408	-
Os07g0507000	1.01085	protein phosphatase 2C62, protein phosphatase 2C 62, protein phosphatase 95
Os05g0453700	1.47189	-
Os04g0414500	1.83806	F-box protein 208
Os10g0419400	2.1505	SUBMERGENCE-INDUCED PROTEIN 2
Os06g0470000	1.23776	-
Os03g0667100	1.20897	NPR1-like gene 3
Os01g0542700	-1.31592	b-ZIP TRANSCRIPTION FACTOR 4
Os05g0585500	1.00376	CALCIUM-DEPENDENT PROTEIN KINASE 15
Os03g0299600	1.33601	-
Os03g0341000	1.5107	ETHYLENE RESPONSE FACTOR 66
Os01g0138800	1.89652	-
Os06g0215100	1.78412	-
Os07g0203300	1.35149	-
Os03g0661600	2.35011	OsPR5, PR5
Os04g0684900	1.73312	CCR4-associated factor 1B, carbon cataboliterepressor 4-associated factor 1B, CCR4-associated factor 1-5
Os01g0123700	-2.61466	-
Os03g0128800	-1.03353	-
Os03g0183500	3.10474	-
Os07g0677350	-2.31922	-
Os07g0605400	1.78313	-
Os02g0561400	3.17231	ELICITOR 5, E3 ubiquitin-protein ligase EL5
Os10g0440500	1.60764	-
Os04g0469000	1.48437	-
Os01g0609900	1.59278	PLEIOTROPIC DRUG RESISTANCE 8
Os06g0192800	1.38313	-
Os02g0178000	-1.00133	-
Os07g0162100	-1.22554	-
Os09g0522000	1.40204	DEHYDRATION-RESPONSIVE ELEMENT-BINDING PROTEIN 1B
Os07g0538400	1.6808	RECEPTOR-LIKE CYTOPLASMIC KINASE 235
Os07g0676900	-1.26321	class III peroxidase 109, peroxidase 2
Os03g0676400	2.5679	VQ motif-containing protein 13
Os01g0955100	1.72033	CALMODULIN-LIKE PROTEIN 31
Os11g0541600	1.59161	-
Os11g0664400	3.3177	-
Os03g0700700	1.19631	LIPOXYGENASE 1
Os01g0134700	3.13815	-
Os01g0254850	2.45195	-
Os03g0782300	-2.05218	-
Os03g0836300	1.67445	-
CAA33984	-4.8009	psbM
Os12g0576700	2.0151	PURPLE ACID PHOSPHATASE 1C
Os12g0231000	-1.15074	Peptide transporter PTR3-A
Os03g0375200	-1.42359	-
Os09g0417600	2.75715	WRKY GENE 76
Os07g0658000	-1.02181	-
Os12g0211900	3.16534	-
Os06g0297400	1.72742	-
Os08g0469750	-1.49175	-
Os01g0213400	1.46176	RING finger protein OsRFPH2-8, RING-H2 protein 8
Os03g0775000	-1.1931	-
Os08g0445700	2.02249	TREHALOSE-6-PHOSPHATE SYNTHASE 8
Os08g0124500	2.0123	-
Os03g0412400	2.00767	-
Os03g0247900	1.4927	ACT DOMAIN REPEAT PROTEIN 9
Os11g0644500	-1.53134	-
Os07g0475700	-1.2161	SMALL AUXIN-UP RNA 30
Os08g0137800	2.80884	UCLACYANIN-LIKE PROTEIN 24
Os04g0301500	4.67015	basic helix-loop-helix protein 006
Os06g0593800	-1.55739	-
Os03g0737300	1.95641	-
Os04g0468600	3.14764	-
Os01g0175700	-1.49992	EFFLUX BORON TRANSPORTER 2
Os01g0862800	2.58471	NAC DOMAIN-CONTAINING PROTEIN 59
Os10g0146901	1.27466	-
Os04g0611400	2.50312	-
Os04g0634700	1.4755	benzothiadiazole-inducible Diacylglycerol Kinase 1, BTH-inducible Diacylglycerol Kinase 1
Os12g0431100	3.23523	-
Os03g0757900	1.49823	UGD3
Os01g0206700	-1.42544	CALCINEURIN B-LIKE PROTEIN-INTERACTING PROTEIN KINASE 5
Os03g0743500	1.2853	CALMODULIN-LIKE PROTEIN 4
Os02g0110101	-1.18152	-
Os07g0635500	2.60699	-
Os01g0118400	1.15221	-
Os07g0628700	-1.17922	-
Os05g0442700	2.93156	NAC DOMAIN-CONTAINING PROTEIN 12
Os05g0295100	1.14382	-
Os11g0474800	2.97913	ENT-KAURENE SYNTHASE 8
Os07g0545800	2.09571	CHITIN INDUSIBLE GIBBERELLIN RESPONSIVE GENE 1
Os04g0584600	1.50884	CALCIUM-DEPENDENT PROTEIN KINASE 13
Os02g0560200	3.20024	ELICITOR 5, E3 ubiquitin-protein ligase EL5
Os05g0427400	2.95145	Phenylalanine ammonia lyase
Os03g0152000	2.3062	-
ENSRNA049466338	-4.28647	LSU_rRNA_eukarya
Os04g0167800	1.42603	-
Os09g0456800	1.39221	HEAT STRESS TRANSCRIPTION FACTOR B1
Os02g0197200	-1.10113	POWDERY-MILDEW-RESISTANCE GENE O_
Os09g0294000	-1.20646	-
Os02g0806400	1.49514	-
Os03g0326000	1.35618	-
Os10g0531400	1.66161	TAU GLUTATHIONE S-TRANSFERASE 10
Os08g0452500	1.87784	SMALL AUXIN-UP RNA 33
Os02g0325600	1.21241	NITRATE-INDUCIBLE, GARP-TYPE TRANSCRIPTIONAL REPRESSOR 1
Os08g0395700	1.33123	-
Os03g0773300	1.63786	-
Os12g0170800	2.16548	-
Os07g0597200	1.79162	-
Os02g0807900	2.86551	WALL-ASSOCIATED KINASE GENE 21
Os06g0579100	2.51374	-
Os12g0556200	3.22994	-
Os11g0707050	-1.43072	-
Os04g0127100	2.9194	Subtilisin 37, SUBTILISIN 37
Os05g0553400	1.45001	R2R3-MYB Transcription Factor 55, R2R3-MYB Transcription Factor OsMYB55
Os06g0125800	1.76769	BLAST AND BTH INDUCED 1
Os04g0664600	2.4734	AHT1
Os06g0690200	1.48125	RECEPTOR-LIKE CYTOPLASMIC KINASE 215
Os02g0714600	1.58456	-
Os01g0695300	-1.19934	-
Os06g0194900	1.18265	SUCROSE SYNTHASE 2
Os09g0557700	1.32164	-
Os09g0438100	-1.6896	-
Os11g0114300	2.3947	-
Os02g0197125	-1.2027	-
Os03g0319050	1.87548	-
Os03g0757200	-2.58151	-
Os04g0450400	1.10843	-
Os05g0577500	1.94039	CALMODULIN-LIKE PROTEIN 14
Os03g0667150	1.17208	-
Os11g0229500	1.70694	RICE PROBENAZOL RESPONSIBLE 1
Os07g0677400	-1.93559	PEROXIDASE 5.1
Os06g0133500	2.07703	-
Os12g0491800	3.30824	KAURENE SYNTHASE-LIKE 10
Os05g0324700	1.6454	-
Os03g0660500	3.44206	SMALL AUXIN-UP RNA 17
Os10g0490100	1.90655	-
Os05g0402900	2.0538	BPH-inducible gene 262, Brown planthopper-inducible gene 262
Os03g0300400	1.9953	JASMONATE INDUCIBLE PATHOGENESIS-RELATED CLASS 10 PROTEIN
Os03g0821300	1.88038	XA21 BINDING PROTEIN 15
Os12g0221400	2.65232	-
Os02g0126400	1.64593	CALCIUM-DEPENDENT PROTEIN KINASE 4
Os01g0227400	-1.14826	-
Os07g0650600	1.12133	BRASSINOLIDE ENHANCED GENE 2
Os03g0225900	2.92578	ALLENE OXIDE SYNTHASE 2
Os10g0392400	1.92162	TIFY GENE 11D
Os09g0441400	2.11017	-
Os09g0460500	-1.8075	-
Os11g0195500	2.09281	phytoalexin deficient 4
Os01g0975000	3.09152	DUF966-stress repressive gene 3
Os10g0191300	4.45549	PATHOGENESIS-RELATED GENE 1-101
Os05g0560600	1.71595	-
Os06g0522300	1.96416	class III peroxidase 81
Os02g0687200	1.90114	-
Os01g0793900	1.80112	-
Os03g0800800	1.02023	-
Os03g0307200	2.84648	NICOTIANAMINE SYNTHASE 2
Os07g0680600	2.02562	-
Os04g0657500	-1.03974	-
Os11g0210201	1.52603	RZ53
Os02g0539200	3.81982	plant U-box-containing protein 33, U-box protein 33
Os02g0205500	3.69594	-
Os01g0227800	-2.27291	-
Os01g0768333	3.72837	SMALL AUXIN-UP RNA 2
Os01g0845000	2.5542	-
Os10g0114300	1.66193	-
Os09g0571200	1.31447	-
Os09g0442100	1.85385	RECEPTOR-LIKE CYTOPLASMIC KINASE 272
Os08g0331000	2.35832	-
Os05g0473500	1.28581	EXOCYST SUBUNIT EXO70 FAMILY PROTEIN B3
Os12g0138050	1.48027	-
Os03g0353400	1.36567	-
Os01g0768100	2.71338	-
Os09g0255400	2.16396	indole-3-glycerol phosphate synthase
Os10g0527800	2.18968	TAU GLUTATHIONE S-TRANSFERASE 12
Os01g0862850	2.97167	-
Os08g0356500	1.68515	-
Os05g0343400	1.29221	WRKY GENE 53
Os04g0180400	3.04097	P-450 99A2
Os10g0557900	-1.07814	-
Os03g0170100	2.09334	-
Os03g0668500	-1.02448	SKIP interacting protein 31, SKIPa-interacting protein 31, SKIPa-interacting protein 31
Os06g0168500	1.4039	-
Os04g0490500	1.71301	RECEPTOR-LIKE CYTOPLASMIC KINASE 152
Os05g0183100	1.30174	WRKY GENE 67
Os10g0558750	1.67945	-
Os04g0686000	2.29844	plant U-box-containing protein 32, U-box protein 32
Os05g0179100	-1.41006	-
Os02g0720600	1.63121	-
Os06g0671600	4.56332	SMALL AUXIN-UP RNA 26
Os02g0651900	-1.04827	-
Os07g0533800	1.79968	-
Os02g0684300	1.34904	-
Os02g0823900	-1.58977	OsSTA83
Os06g0195025	1.23183	-
Os03g0437200	3.8712	zinc finger protein 36
Os01g0795400	2.46211	Subtilisin 9, SUBTILISIN 9
Os01g0556650	-1.26182	-
Os04g0464100	2.5827	-
Os02g0582600	1.94878	-
Os10g0537800	3.71236	-
Os12g0448900	1.46352	Pathogen-inducible oxygenase, fatty acid alpha-oxygenase, alpha-oxygenase, Rice alpha-oxygenase, rice fatty acid alpha-(di)oxygenase
Os10g0147200	1.45998	-
Os07g0537900	1.68031	-
Os03g0301200	2.84719	-
Os04g0531500	1.42808	-
Os02g0194700	-2.89466	LIPOXYGENASE 1
Os02g0561000	3.18063	ELICITOR 5, E3 ubiquitin-protein ligase EL5
Os03g0762500	1.32102	-
Os05g0476700	1.2272	arm repeat protein, plant U-box-containing protein 2, U-box protein 2
Os03g0741100	3.93887	basic helix-loop-helix protein 148
Os08g0187900	-1.72867	-
Os07g0129200	3.3495	PATHOGENESIS-RELATED GENE 1A
Os03g0214100	3.08716	REPLICATION PROTEIN A 1
Os01g0821300	4.68646	WRKY GENE 108
Os03g0319000	1.75728	VQ motif-containing protein 10
Os11g0474900	3.32995	-
Os05g0475700	-1.08505	MAJOR FACILITATOR SUPERFAMILY 3
Os01g0279400	-1.0785	ZINC-INDUCED FACILITATOR-LIKE 2
Os08g0448100	1.89074	-
Os08g0386200	2.15972	WRKY GENE 69
Os06g0316800	1.14416	-
Os07g0539100	2.14797	beta-1, 3-glucanase 11
Os06g0314501	4.20234	-
Os04g0581000	3.08065	-
Os05g0273800	1.27921	-
Os03g0773000	1.32627	-
Os08g0189600	2.45556	GERMIN-LIKE PROTEIN 8-7
Os03g0203700	2.01525	CA2+-ATPASE 1
Os05g0143550	1.85495	-
Os03g0132900	1.9707	CHITINASE 11
Os03g0277600	2.02175	domain unknown function 26, Cys Rich Repeat Secretory Protein 55
Os01g0498300	2.86569	-
Os01g0796000	1.96307	-
Os01g0309800	-1.07614	-
Os04g0594400	1.52265	-
Os08g0469700	-1.11414	-
Os01g0873200	-1.09208	-
Os08g0114100	-1.03053	-
Os05g0576600	2.24354	-
Os02g0251900	2.4469	VQ motif-containing protein 7
Os01g0217500	2.72051	DJ-1/PfpI domain containing protein A, DJ-1 protein A
EPlORYSAT000373839	-4.54724	rRNA
Os11g0151400	4.92961	-
Os06g0726300	1.32656	NAC DOMAIN-CONTAINING PROTEIN 95
Os10g0491400	2.38851	-
Os07g0126100	3.37403	-
Os01g0908700	1.25322	RING finger protein
Os10g0538200	3.08861	-
Os06g0649000	3.71834	WRKY GENE 28
Os04g0586500	2.25282	-
Os06g0652200	1.88474	-
Os02g0704000	-1.50254	9-CIS-EPOXYCAROTENOID DIOXYGENASE 1
Os02g0181300	1.89808	WRKY GENE 71
Os01g0631800	2.09298	-
Os09g0460400	-1.2913	-
Os03g0322200	1.72866	-
Os03g0264400	1.22568	ANTHRANILATE SYNTHASE ALPHA-SUBUNIT 2
Os05g0127300	2.45523	CRINKLY4-RELATED protein 3
Os07g0125500	2.36088	-
Os07g0522500	1.4344	PLEIOTROPIC DRUG RESISTANCE 5
Os01g0821600	3.21415	RICE WRKY GENE21
Os03g0319300	1.17006	calmodulin 1, calmodulin 1-1, calmodulin 3
Os11g0220300	-1.17049	-
Os04g0412300	1.855	-
Os03g0235000	1.69488	PEROXIDASE N
Os02g0681700	2.19937	RECEPTOR-LIKE CYTOPLASMIC KINASE 83
Os07g0124900	2.36914	PATHOGENESIS-RELATED GENE 1-71
Os08g0221300	-1.1538	-
Os10g0512400	1.74419	coniferaldehyde 5-hydroxylase 1, ferulate 5-hydroxylase 1
Os12g0227050	-1.02943	-
EPlORYSAT000373811	-4.1268	rRNA
Os08g0138900	-1.20535	-
Os03g0264300	1.10847	RECEPTOR-LIKE CYTOPLASMIC KINASE 106
Os01g0699600	3.55756	NPK1-related protein kinase
Os03g0302800	2.14655	-
Os05g0177500	-1.99215	-
Os09g0364400	1.4061	-
Os02g0110200	-1.04771	HYDROPEROXIDE LYASE 3
Os03g0782200	-1.52896	-
Os08g0231400	1.68221	GERMIN-LIKE PROTEIN 8-12
Os06g0220900	2.40226	-
Os01g0864500	1.97688	salt and drought sensitive gene 1
Os09g0542900	2.16039	-
Os04g0179100	3.00877	short-chain alcohol dehydrogenase/reductase 110C-MS2, OsSDR110C family member MS2
Os06g0239100	1.6475	-
Os01g0232000	-1.42512	TONOPLAST INTRINSIC PROTEIN 4;3
Os12g0547600	2.52369	Calmodulin-Binding Protein
Os02g0561800	3.21654	ELICITOR 5, E3 ubiquitin-protein ligase EL5
ENSRNA049471043	-2.15288	LSU_rRNA_eukarya
Os08g0101100	2.76932	High mobility group protein B, High mobility group subgroup B protein
Os12g0189300	-1.05711	-
Os01g0783700	2.99518	-
Os03g0787000	1.47672	-
Os03g0838400	1.86584	AMMONIUM TRANSPORTER 3;2
Os08g0137900	2.20167	UCLACYANIN-LIKE PROTEIN 25
Os01g0922700	-1.03627	-
Os08g0509100	2.44799	LIPOXYGENASE 8
Os10g0536400	2.17258	FLAVANONE 3-HYDROXYLASE 2
Os07g0686825	2.27368	-
Os02g0696500	1.39779	XYLOGLUCAN ENDOTRANSGLUCOSYDASE/HYDROLASE 23
Os12g0438400	-1.0678	-
Os03g0228200	-1.54964	-
Os08g0457400	2.64104	RECEPTOR-LIKE CYTOPLASMIC KINASE 255
